# Supplementary material for: Analysis of phosphomotifs coupled to phosphoproteome and interactome unveils potential human kinase substrate proteins in SARS-CoV-2
Source: Front Cell Infect Microbiol. 2025 Jul 9;15:1554760. doi: 10.3389/fcimb.2025.1554760 (PMC12283625; doi:10.3389/fcimb.2025.1554760)
Supplement: Supplementary Table 1 — List of predicted kinases, viral proteins, and their corresponding viral phosphosites. [file Table1.xlsx]

## Sheet: Sheet1
Kinase	Viral protein	Phosphorylation site
ALK	NSP12	Y87
CSK	NSP12	Y237
EPHA3	NSP5	Y54
EPHA5	NSP5	Y54
EPHA5	NSP5	Y239
EPHA6	NSP5	Y54
EPHA6	NSP5	Y239
EPHA6	NSP12	Y826
EPHA6	NSP14	Y465
EPHB2	NSP5	Y54
EPHB2	NSP5	Y239
EPHB3	NSP5	Y54
EPHB3	NSP5	Y239
EPHB4	NSP5	Y54
EPHB4	NSP5	Y239
EPHB4	NSP12	Y826
EPHB4	NSP14	Y465
ERBB2	NSP2	Y233
ERBB2	NSP13	Y355
ERBB2	NSP13	Y543
FER	NSP5	Y54
FER	NSP5	Y239
FES	NSP2	Y441
FGFR2	NSP12	Y826
FGFR2	NSP13	Y224
FGFR2	NSP14	Y465
FGFR4	NSP3	Y438
JAK2	NSP12	Y826
JAK2	NSP14	Y465
MET	NSP2	Y441
MET	NSP2	Y619
MET	NSP3	Y213
MET	NSP3	Y365
MET	NSP3	Y1483
MET	NSP3	Y1743
MET	NSP4	Y182
MET	NSP4	Y248
MET	NSP4	Y335
MET	NSP4	Y346
MET	NSP4	Y427
MET	NSP4	Y444
MET	NSP5	Y54
MET	NSP5	Y239
MET	NSP6	Y214
MET	NSP6	Y224
MET	NSP6	Y234
MET	NSP6	Y242
MET	NSP9	Y66
MET	NSP12	Y87
MET	NSP12	Y175
MET	NSP12	Y237
MET	NSP12	Y238
MET	NSP12	Y728
MET	NSP12	Y746
MET	NSP12	Y826
MET	NSP13	Y224
MET	NSP13	Y253
MET	NSP13	Y277
MET	NSP13	Y582
MET	NSP14	Y51
MET	NSP14	Y154
MET	NSP14	Y465
MET	NSP16	Y47
RET	NSP3	Y272
RET	NSP13	Y120
ROR2	NSP13	Y299
ROR2	NSP14	Y446
SYK	NSP4	Y300
SYK	NSP12	Y122
SYK	NSP14	Y498
SYK	NSP16	Y15
SYK	NSP16	Y63
SYK	NSP16	Y222
TEK	NSP12	Y728
TYRO3	NSP4	Y346
TYRO3	NSP9	Y66
TYRO3	NSP12	Y87
ACVR1	NSP3	S1285
ACVR1	NSP3	S1396
ACVR1	NSP6	S104
ACVR1	NSP7	T46
ACVR1	NSP12	T262
ACVR1	NSP12	T276
ACVR1	NSP12	S433
ACVR1	NSP13	S468
ACVR1	NSP14	S134
ACVR1	NSP16	S248
BMPR1A	NSP8	S7
BMPR1A	NSP13	S263
BMPR1A	NSP14	T206
CDC7	NSP3	T755
CDC7	NSP3	S1675
CDC7	NSP6	T77
CDC7	NSP12	T409
CDC7	NSP12	S904
CDC7	NSP16	T117
CDK6	NSP2	T73
CDK6	NSP2	S128
CDK6	NSP3	T1158
CDK6	NSP14	S450
CDK8	NSP2	T73
CLK2	NSP2	Y124
CLK3	NSP2	Y124
DYRK1A	NSP2	Y124
EEF2K	NSP2	T73
EEF2K	NSP2	T153
EEF2K	NSP2	T497
EEF2K	NSP2	T569
EEF2K	NSP2	T590
EEF2K	NSP3	S126
EEF2K	NSP3	T169
EEF2K	NSP3	T181
EEF2K	NSP3	T186
EEF2K	NSP3	T204
EEF2K	NSP3	T237
EEF2K	NSP3	S403
EEF2K	NSP3	T485
EEF2K	NSP3	T504
EEF2K	NSP3	S540
EEF2K	NSP3	S702
EEF2K	NSP3	T724
EEF2K	NSP3	T779
EEF2K	NSP3	S823
EEF2K	NSP3	T942
EEF2K	NSP3	S1160
EEF2K	NSP3	T1238
EEF2K	NSP3	T1378
EEF2K	NSP3	S1443
EEF2K	NSP3	S1485
EEF2K	NSP3	T1666
EEF2K	NSP3	S1669
EEF2K	NSP3	S1843
EEF2K	NSP4	S137
EEF2K	NSP4	T492
EEF2K	NSP5	S10
EEF2K	NSP5	T111
EEF2K	NSP5	S123
EEF2K	NSP5	T169
EEF2K	NSP5	T190
EEF2K	NSP5	T257
EEF2K	NSP6	S28
EEF2K	NSP6	S74
EEF2K	NSP8	S11
EEF2K	NSP8	T89
EEF2K	NSP9	T21
EEF2K	NSP10	T101
EEF2K	NSP11	S6
EEF2K	NSP12	S6
EEF2K	NSP12	T225
EEF2K	NSP12	T293
EEF2K	NSP12	T324
EEF2K	NSP12	T409
EEF2K	NSP12	T462
EEF2K	NSP12	T538
EEF2K	NSP12	S835
EEF2K	NSP13	T12
EEF2K	NSP13	T239
EEF2K	NSP13	T255
EEF2K	NSP13	S301
EEF2K	NSP13	T530
EEF2K	NSP13	T532
EEF2K	NSP13	T549
EEF2K	NSP14	T21
EEF2K	NSP14	T25
EEF2K	NSP14	T122
EEF2K	NSP14	S255
EEF2K	NSP15	T112
EEF2K	NSP15	S154
EEF2K	NSP15	S197
EEF2K	NSP15	T285
EEF2K	NSP16	T91
HASPIN	NSP2	S99
HASPIN	NSP2	T103
HASPIN	NSP2	T215
HASPIN	NSP2	T223
HASPIN	NSP2	S348
HASPIN	NSP2	S366
HASPIN	NSP2	T388
HASPIN	NSP2	S512
HASPIN	NSP3	T183
HASPIN	NSP3	T186
HASPIN	NSP3	T204
HASPIN	NSP3	S540
HASPIN	NSP3	T583
HASPIN	NSP3	T686
HASPIN	NSP3	T749
HASPIN	NSP3	S848
HASPIN	NSP3	T1058
HASPIN	NSP3	T1238
HASPIN	NSP3	T1288
HASPIN	NSP3	T1319
HASPIN	NSP3	T1379
HASPIN	NSP3	T1459
HASPIN	NSP3	S1467
HASPIN	NSP3	T1488
HASPIN	NSP3	T1492
HASPIN	NSP3	T1607
HASPIN	NSP3	S1682
HASPIN	NSP4	T109
HASPIN	NSP4	T157
HASPIN	NSP4	S197
HASPIN	NSP4	S283
HASPIN	NSP4	T378
HASPIN	NSP4	S493
HASPIN	NSP5	T135
HASPIN	NSP5	T199
HASPIN	NSP5	T280
HASPIN	NSP6	T6
HASPIN	NSP6	T17
HASPIN	NSP6	S265
HASPIN	NSP9	T64
HASPIN	NSP12	T85
HASPIN	NSP12	T538
HASPIN	NSP12	S561
HASPIN	NSP12	S578
HASPIN	NSP12	S778
HASPIN	NSP13	T431
HASPIN	NSP14	S230
HASPIN	NSP14	T293
HASPIN	NSP14	S396
HASPIN	NSP15	S25
HASPIN	NSP15	T98
HASPIN	NSP15	T114
HASPIN	NSP15	T321
EIF2AK1	NSP4	S40
MAPK9	NSP2	T73
MAPK9	NSP2	S128
MAPK9	NSP2	S351
MAPK9	NSP2	T601
MAPK9	NSP3	T73
MAPK9	NSP3	T199
MAPK9	NSP3	S661
MAPK9	NSP3	T678
MAPK9	NSP3	S984
MAPK9	NSP3	T1158
MAPK9	NSP3	S1402
MAPK9	NSP3	T1866
MAPK9	NSP4	T28
MAPK9	NSP4	T135
MAPK9	NSP4	T269
MAPK9	NSP4	T332
MAPK9	NSP4	T370
MAPK9	NSP5	T98
MAPK9	NSP5	S121
MAPK9	NSP5	T292
MAPK9	NSP8	S177
MAPK9	NSP9	T79
MAPK9	NSP10	T58
MAPK9	NSP12	T20
MAPK9	NSP12	T226
MAPK9	NSP12	T926
MAPK9	NSP13	S513
MAPK9	NSP14	T127
MAPK9	NSP14	T428
MAPK9	NSP14	S450
MAPK9	NSP15	S261
LIMK1	NSP3	S1467
LIMK1	NSP3	S1682
LIMK1	NSP4	S197
STK11	NSP2	T44
STK11	NSP4	S148
STK11	NSP4	S481
STK11	NSP12	T225
STK11	NSP12	S425
STK11	NSP15	S243
MAP2K1	NSP2	Y124
MAP2K1	NSP6	Y132
MAP2K1	NSP9	T77
MAP2K1	NSP12	Y516
MAP2K1	NSP13	Y582
MAP2K2	NSP9	T77
MAP2K6	NSP2	Y124
MAP2K7	NSP2	Y124
MAP2K7	NSP6	T96
MAP3K1	NSP3	S403
MAST2	NSP1	T50
MAST2	NSP3	T11
MAST2	NSP3	S93
MAST2	NSP3	S166
MAST2	NSP3	S176
MAST2	NSP3	T459
MAST2	NSP3	S697
MAST2	NSP3	S716
MAST2	NSP3	S769
MAST2	NSP3	T787
MAST2	NSP3	T808
MAST2	NSP3	S823
MAST2	NSP3	S1087
MAST2	NSP3	S1285
MAST2	NSP3	T1501
MAST2	NSP3	S1656
MAST2	NSP3	S1669
MAST2	NSP3	S1877
MAST2	NSP4	S40
MAST2	NSP4	S163
MAST2	NSP4	S197
MAST2	NSP4	S281
MAST2	NSP4	S358
MAST2	NSP4	T461
MAST2	NSP4	S479
MAST2	NSP5	T199
MAST2	NSP6	S104
MAST2	NSP7	T46
MAST2	NSP8	T145
MAST2	NSP8	S177
MAST2	NSP9	T62
MAST2	NSP12	T262
MAST2	NSP12	T276
MAST2	NSP12	T293
MAST2	NSP12	S501
MAST2	NSP12	T686
MAST2	NSP12	T806
MAST2	NSP12	S835
MAST2	NSP12	T853
MAST2	NSP12	T912
MAST2	NSP13	T58
MAST2	NSP13	T61
MAST2	NSP13	T115
MAST2	NSP13	S385
MAST2	NSP13	S468
MAST2	NSP13	S485
MAST2	NSP13	S536
MAST2	NSP14	S12
MAST2	NSP14	T50
MAST2	NSP14	S134
MAST2	NSP14	T293
MAST2	NSP14	S434
MAST2	NSP15	S241
MAST2	NSP15	T274
MAST2	NSP15	S312
MAST2	NSP15	T325
MAST2	NSP16	T110
MAST2	NSP16	S248
PRKCI	NSP3	T799
PRKCI	NSP3	S1615
PLK2	NSP3	T127
PLK2	NSP3	T1866
PLK2	NSP5	T169
TNNI3K	NSP3	S1851
TNNI3K	NSP14	S271
ULK3	NSP3	S1479
WEE1	NSP2	S303
WEE1	NSP2	S305
WEE1	NSP3	Y213
WEE1	NSP3	Y1742
WEE1	NSP4	S483
ALK	ORF1ab	Y4479
CSK	M	Y178
CSK	ORF3a	Y211
CSK	ORF1ab	Y4629
EPHA3	ORF1a	Y3317
EPHA3	ORF1ab	Y3317
EPHA5	ORF1a	Y3317
EPHA5	ORF1a	Y3502
EPHA5	ORF1ab	Y3317
EPHA5	ORF1ab	Y3502
EPHA6	ORF1a	Y3317
EPHA6	ORF1a	Y3502
EPHA6	ORF1ab	Y3317
EPHA6	ORF1ab	Y3502
EPHA6	ORF1ab	Y5218
EPHA6	ORF1ab	Y6390
EPHB2	ORF1a	Y3317
EPHB2	ORF1a	Y3502
EPHB2	ORF1ab	Y3317
EPHB2	ORF1ab	Y3502
EPHB3	ORF1a	Y3317
EPHB3	ORF1a	Y3502
EPHB3	ORF1ab	Y3317
EPHB3	ORF1ab	Y3502
EPHB4	ORF1a	Y3317
EPHB4	ORF1a	Y3502
EPHB4	ORF1ab	Y3317
EPHB4	ORF1ab	Y3502
EPHB4	ORF1ab	Y5218
EPHB4	ORF1ab	Y6390
ERBB2	ORF1a	Y413
ERBB2	ORF1ab	Y413
ERBB2	ORF1ab	Y5679
ERBB2	ORF1ab	Y5867
FER	ORF1a	Y3317
FER	ORF1a	Y3502
FER	ORF1ab	Y3317
FER	ORF1ab	Y3502
FES	ORF1a	Y621
FES	ORF1ab	Y621
FGFR2	ORF3a	Y211
FGFR2	S	Y365
FGFR2	ORF1ab	Y5218
FGFR2	ORF1ab	Y5548
FGFR2	ORF1ab	Y6390
FGFR3	S	Y1215
FGFR4	ORF1a	Y1256
FGFR4	ORF8	Y73
FGFR4	S	Y1215
FGFR4	ORF1ab	Y1256
JAK2	ORF1ab	Y5218
JAK2	ORF1ab	Y6390
MET	ORF1a	Y621
MET	ORF1a	Y799
MET	ORF1a	Y1031
MET	ORF1a	Y1183
MET	ORF1a	Y2301
MET	ORF1a	Y2561
MET	ORF1a	Y2945
MET	ORF1a	Y3011
MET	ORF1a	Y3098
MET	ORF1a	Y3109
MET	ORF1a	Y3190
MET	ORF1a	Y3207
MET	ORF1a	Y3317
MET	ORF1a	Y3502
MET	ORF1a	Y3783
MET	ORF1a	Y3793
MET	ORF1a	Y3803
MET	ORF1a	Y3811
MET	ORF1a	Y4206
MET	ORF10	Y14
MET	ORF6	Y49
MET	M	Y178
MET	ORF3a	Y91
MET	ORF3a	Y211
MET	S	Y365
MET	S	Y449
MET	S	Y489
MET	S	Y1138
MET	S	Y1215
MET	ORF1ab	Y621
MET	ORF1ab	Y799
MET	ORF1ab	Y1031
MET	ORF1ab	Y1183
MET	ORF1ab	Y2301
MET	ORF1ab	Y2561
MET	ORF1ab	Y2945
MET	ORF1ab	Y3011
MET	ORF1ab	Y3098
MET	ORF1ab	Y3109
MET	ORF1ab	Y3190
MET	ORF1ab	Y3207
MET	ORF1ab	Y3317
MET	ORF1ab	Y3502
MET	ORF1ab	Y3783
MET	ORF1ab	Y3793
MET	ORF1ab	Y3803
MET	ORF1ab	Y3811
MET	ORF1ab	Y4206
MET	ORF1ab	Y4479
MET	ORF1ab	Y4567
MET	ORF1ab	Y4629
MET	ORF1ab	Y4630
MET	ORF1ab	Y5120
MET	ORF1ab	Y5138
MET	ORF1ab	Y5218
MET	ORF1ab	Y5548
MET	ORF1ab	Y5577
MET	ORF1ab	Y5601
MET	ORF1ab	Y5906
MET	ORF1ab	Y5976
MET	ORF1ab	Y6079
MET	ORF1ab	Y6390
MET	ORF1ab	Y6794
MET	ORF1ab	Y6845
MET	ORF9c	Y6
RET	ORF1a	Y1090
RET	ORF6	Y31
RET	ORF1ab	Y1090
RET	ORF1ab	Y5444
ROR2	S	Y756
ROR2	ORF1ab	Y5623
ROR2	ORF1ab	Y6371
SYK	ORF1a	Y3063
SYK	S	Y695
SYK	ORF1ab	Y3063
SYK	ORF1ab	Y4514
SYK	ORF1ab	Y6423
SYK	ORF1ab	Y6813
SYK	ORF1ab	Y6861
SYK	ORF1ab	Y7020
TEK	ORF1ab	Y5120
TYRO3	ORF1a	Y3109
TYRO3	ORF1a	Y4206
TYRO3	ORF10	Y14
TYRO3	ORF1ab	Y3109
TYRO3	ORF1ab	Y4206
TYRO3	ORF1ab	Y4479
ACVR1	ORF1a	S2103
ACVR1	ORF1a	S2214
ACVR1	ORF1a	S3673
ACVR1	N	S33
ACVR1	S	S1261
ACVR1	ORF1ab	S2103
ACVR1	ORF1ab	S2214
ACVR1	ORF1ab	S3673
ACVR1	ORF1ab	S4825
ACVR1	ORF1ab	S5792
ACVR1	ORF1ab	S6059
ACVR1	ORF1ab	S7046
BMPR1A	ORF1a	S3949
BMPR1A	ORF1ab	S3949
BMPR1A	ORF1ab	S5587
CDC7	ORF1a	S2493
CDC7	S	S349
CDC7	S	S704
CDC7	ORF1ab	S2493
CDC7	ORF1ab	S5296
CDK6	ORF1a	S308
CDK6	ORF7a	S44
CDK6	ORF1ab	S308
CDK6	ORF1ab	S6375
CDK9	N	S206
CDK9	ORF7a	S83
CDK9	ORF9b	S50
CLK2	ORF7a	S83
CLK3	N	S206
CLK3	ORF7a	S83
CLK3	ORF9b	S50
DYRK1A	ORF7a	S83
EEF2K	ORF1a	S944
EEF2K	ORF1a	S1221
EEF2K	ORF1a	S1358
EEF2K	ORF1a	S1520
EEF2K	ORF1a	S1641
EEF2K	ORF1a	S1978
EEF2K	ORF1a	S2261
EEF2K	ORF1a	S2303
EEF2K	ORF1a	S2487
EEF2K	ORF1a	S2661
EEF2K	ORF1a	S2900
EEF2K	ORF1a	S3264
EEF2K	ORF1a	S3273
EEF2K	ORF1a	S3386
EEF2K	ORF1a	S3570
EEF2K	ORF1a	S3597
EEF2K	ORF1a	S3643
EEF2K	ORF1a	S3860
EEF2K	ORF1a	S3953
EEF2K	ORF1a	S4393
EEF2K	ORF1a	S4398
EEF2K	N	S21
EEF2K	N	S310
EEF2K	N	S327
EEF2K	N	S410
EEF2K	ORF8	S24
EEF2K	E	S55
EEF2K	ORF3a	S26
EEF2K	ORF3a	S58
EEF2K	ORF3a	S117
EEF2K	S	S116
EEF2K	S	S494
EEF2K	S	S691
EEF2K	S	S810
EEF2K	S	S813
EEF2K	S	S1003
EEF2K	S	S1037
EEF2K	S	S1055
EEF2K	ORF1ab	S944
EEF2K	ORF1ab	S1221
EEF2K	ORF1ab	S1358
EEF2K	ORF1ab	S1520
EEF2K	ORF1ab	S1641
EEF2K	ORF1ab	S1978
EEF2K	ORF1ab	S2261
EEF2K	ORF1ab	S2303
EEF2K	ORF1ab	S2487
EEF2K	ORF1ab	S2661
EEF2K	ORF1ab	S2900
EEF2K	ORF1ab	S3264
EEF2K	ORF1ab	S3273
EEF2K	ORF1ab	S3386
EEF2K	ORF1ab	S3570
EEF2K	ORF1ab	S3597
EEF2K	ORF1ab	S3643
EEF2K	ORF1ab	S3860
EEF2K	ORF1ab	S3953
EEF2K	ORF1ab	S4393
EEF2K	ORF1ab	S4398
EEF2K	ORF1ab	S5227
EEF2K	ORF1ab	S5625
EEF2K	ORF1ab	S6180
EEF2K	ORF1ab	S6453
EEF2K	ORF1ab	S6606
EEF2K	ORF1ab	S6649
EEF2K	ORF1ab	S6799
HASPIN	ORF1a	S279
HASPIN	ORF1a	S528
HASPIN	ORF1a	S546
HASPIN	ORF1a	S692
HASPIN	ORF1a	S1358
HASPIN	ORF1a	S1666
HASPIN	ORF1a	S2285
HASPIN	ORF1a	S2500
HASPIN	ORF1a	S2960
HASPIN	ORF1a	S3046
HASPIN	ORF1a	S3256
HASPIN	ORF1a	S3834
HASPIN	ORF6	S25
HASPIN	ORF3a	S117
HASPIN	ORF3a	S166
HASPIN	S	S325
HASPIN	S	S691
HASPIN	S	S711
HASPIN	ORF1ab	S279
HASPIN	ORF1ab	S528
HASPIN	ORF1ab	S546
HASPIN	ORF1ab	S692
HASPIN	ORF1ab	S1358
HASPIN	ORF1ab	S1666
HASPIN	ORF1ab	S2285
HASPIN	ORF1ab	S2500
HASPIN	ORF1ab	S2960
HASPIN	ORF1ab	S3046
HASPIN	ORF1ab	S3256
HASPIN	ORF1ab	S3834
HASPIN	ORF1ab	S4953
HASPIN	ORF1ab	S4970
HASPIN	ORF1ab	S5170
HASPIN	ORF1ab	S6155
HASPIN	ORF1ab	S6321
HASPIN	ORF1ab	S6477
EIF2AK1	ORF1a	S2803
EIF2AK1	ORF1ab	S2803
MAPK9	ORF1a	S308
MAPK9	ORF1a	S531
MAPK9	ORF1a	S1479
MAPK9	ORF1a	S1802
MAPK9	ORF1a	S2220
MAPK9	ORF1a	S3384
MAPK9	ORF1a	S4119
MAPK9	ORF1a	S4145
MAPK9	N	S79
MAPK9	N	S105
MAPK9	N	S206
MAPK9	ORF8	S69
MAPK9	ORF7a	S44
MAPK9	ORF7a	S83
MAPK9	ORF7a	S98
MAPK9	ORF3a	S177
MAPK9	S	S383
MAPK9	S	S680
MAPK9	S	S1161
MAPK9	ORF1ab	S308
MAPK9	ORF1ab	S531
MAPK9	ORF1ab	S1479
MAPK9	ORF1ab	S1802
MAPK9	ORF1ab	S2220
MAPK9	ORF1ab	S3384
MAPK9	ORF1ab	S4119
MAPK9	ORF1ab	S4145
MAPK9	ORF1ab	S5837
MAPK9	ORF1ab	S6375
MAPK9	ORF1ab	S6713
MAPK9	ORF9b	S50
LIMK1	ORF1a	S2285
LIMK1	ORF1a	S2500
LIMK1	ORF1a	S2960
LIMK1	ORF1ab	S2285
LIMK1	ORF1ab	S2500
LIMK1	ORF1ab	S2960
STK11	ORF1a	S2911
STK11	ORF1a	S3244
STK11	ORF1ab	S2911
STK11	ORF1ab	S3244
STK11	ORF1ab	S4817
STK11	ORF1ab	S6695
MAP2K1	N	S206
MAP2K1	ORF7a	S83
MAP2K1	ORF9b	S50
MAP2K3	N	S206
MAP2K6	ORF7a	S83
MAP2K7	N	S206
MAP2K7	ORF7a	S83
MAP2K7	ORF9b	S50
MAP3K1	ORF1a	S1221
MAP3K1	ORF1ab	S1221
MAST2	ORF1a	S911
MAST2	ORF1a	S984
MAST2	ORF1a	S994
MAST2	ORF1a	S1515
MAST2	ORF1a	S1534
MAST2	ORF1a	S1587
MAST2	ORF1a	S1641
MAST2	ORF1a	S1905
MAST2	ORF1a	S2103
MAST2	ORF1a	S2474
MAST2	ORF1a	S2487
MAST2	ORF1a	S2695
MAST2	ORF1a	S2803
MAST2	ORF1a	S2926
MAST2	ORF1a	S2960
MAST2	ORF1a	S3044
MAST2	ORF1a	S3121
MAST2	ORF1a	S3242
MAST2	ORF1a	S3673
MAST2	ORF1a	S4119
MAST2	N	S105
MAST2	N	S404
MAST2	M	S211
MAST2	ORF3a	S252
MAST2	S	S255
MAST2	S	S366
MAST2	S	S469
MAST2	S	S810
MAST2	S	S1170
MAST2	S	S1261
MAST2	ORF1ab	S911
MAST2	ORF1ab	S984
MAST2	ORF1ab	S994
MAST2	ORF1ab	S1515
MAST2	ORF1ab	S1534
MAST2	ORF1ab	S1587
MAST2	ORF1ab	S1641
MAST2	ORF1ab	S1905
MAST2	ORF1ab	S2103
MAST2	ORF1ab	S2474
MAST2	ORF1ab	S2487
MAST2	ORF1ab	S2695
MAST2	ORF1ab	S2803
MAST2	ORF1ab	S2926
MAST2	ORF1ab	S2960
MAST2	ORF1ab	S3044
MAST2	ORF1ab	S3121
MAST2	ORF1ab	S3242
MAST2	ORF1ab	S3673
MAST2	ORF1ab	S4119
MAST2	ORF1ab	S4893
MAST2	ORF1ab	S5227
MAST2	ORF1ab	S5709
MAST2	ORF1ab	S5792
MAST2	ORF1ab	S5809
MAST2	ORF1ab	S5860
MAST2	ORF1ab	S5937
MAST2	ORF1ab	S6059
MAST2	ORF1ab	S6359
MAST2	ORF1ab	S6693
MAST2	ORF1ab	S6764
MAST2	ORF1ab	S7046
PRKCI	ORF1a	S2433
PRKCI	E	S55
PRKCI	ORF1ab	S2433
TNNI3K	ORF1a	S2669
TNNI3K	ORF1ab	S2669
TNNI3K	ORF1ab	S6196
ULK3	ORF1a	S2297
ULK3	ORF1ab	S2297
WEE1	ORF1a	S483
WEE1	ORF1a	S485
WEE1	ORF1a	S3246
WEE1	N	S188
WEE1	N	S190
WEE1	S	S375
WEE1	ORF1ab	S483
WEE1	ORF1ab	S485
WEE1	ORF1ab	S3246
ACVR1	ORF1a	T3905
ACVR1	ORF1ab	T3905
ACVR1	ORF1ab	T4654
ACVR1	ORF1ab	T4668
BMPR1A	N	T325
BMPR1A	ORF3a	T268
BMPR1A	ORF1ab	T6131
CDC7	ORF1a	T1573
CDC7	ORF1a	T3646
CDC7	ORF1ab	T1573
CDC7	ORF1ab	T3646
CDC7	ORF1ab	T4801
CDC7	ORF1ab	T6915
CDK6	ORF1a	T253
CDK6	ORF1a	T1976
CDK6	S	T208
CDK6	ORF1ab	T253
CDK6	ORF1ab	T1976
CDK8	ORF1a	T253
CDK8	ORF1ab	T253
CDK9	N	T198
CLK3	N	T198
EEF2K	ORF1a	T253
EEF2K	ORF1a	T333
EEF2K	ORF1a	T677
EEF2K	ORF1a	T749
EEF2K	ORF1a	T770
EEF2K	ORF1a	T821
EEF2K	ORF1a	T987
EEF2K	ORF1a	T999
EEF2K	ORF1a	T1004
EEF2K	ORF1a	T1022
EEF2K	ORF1a	T1055
EEF2K	ORF1a	T1303
EEF2K	ORF1a	T1322
EEF2K	ORF1a	T1542
EEF2K	ORF1a	T1597
EEF2K	ORF1a	T1760
EEF2K	ORF1a	T2056
EEF2K	ORF1a	T2196
EEF2K	ORF1a	T2484
EEF2K	ORF1a	T3255
EEF2K	ORF1a	T3374
EEF2K	ORF1a	T3432
EEF2K	ORF1a	T3453
EEF2K	ORF1a	T3520
EEF2K	ORF1a	T4031
EEF2K	ORF1a	T4161
EEF2K	ORF1a	T4354
EEF2K	N	T245
EEF2K	N	T282
EEF2K	N	T366
EEF2K	N	T391
EEF2K	ORF3a	T268
EEF2K	S	T240
EEF2K	S	T315
EEF2K	S	T323
EEF2K	S	T385
EEF2K	S	T415
EEF2K	S	T500
EEF2K	S	T581
EEF2K	S	T632
EEF2K	S	T645
EEF2K	S	T676
EEF2K	S	T678
EEF2K	S	T716
EEF2K	S	T1006
EEF2K	ORF1ab	T253
EEF2K	ORF1ab	T333
EEF2K	ORF1ab	T677
EEF2K	ORF1ab	T749
EEF2K	ORF1ab	T770
EEF2K	ORF1ab	T821
EEF2K	ORF1ab	T987
EEF2K	ORF1ab	T999
EEF2K	ORF1ab	T1004
EEF2K	ORF1ab	T1022
EEF2K	ORF1ab	T1055
EEF2K	ORF1ab	T1303
EEF2K	ORF1ab	T1322
EEF2K	ORF1ab	T1542
EEF2K	ORF1ab	T1597
EEF2K	ORF1ab	T1760
EEF2K	ORF1ab	T2056
EEF2K	ORF1ab	T2196
EEF2K	ORF1ab	T2484
EEF2K	ORF1ab	T3255
EEF2K	ORF1ab	T3374
EEF2K	ORF1ab	T3432
EEF2K	ORF1ab	T3453
EEF2K	ORF1ab	T3520
EEF2K	ORF1ab	T4031
EEF2K	ORF1ab	T4161
EEF2K	ORF1ab	T4354
EEF2K	ORF1ab	T4617
EEF2K	ORF1ab	T4685
EEF2K	ORF1ab	T4716
EEF2K	ORF1ab	T4801
EEF2K	ORF1ab	T4854
EEF2K	ORF1ab	T4930
EEF2K	ORF1ab	T5336
EEF2K	ORF1ab	T5563
EEF2K	ORF1ab	T5579
EEF2K	ORF1ab	T5854
EEF2K	ORF1ab	T5856
EEF2K	ORF1ab	T5873
EEF2K	ORF1ab	T5946
EEF2K	ORF1ab	T5950
EEF2K	ORF1ab	T6047
EEF2K	ORF1ab	T6564
EEF2K	ORF1ab	T6737
EEF2K	ORF1ab	T6889
HASPIN	ORF1a	T283
HASPIN	ORF1a	T395
HASPIN	ORF1a	T403
HASPIN	ORF1a	T568
HASPIN	ORF1a	T1001
HASPIN	ORF1a	T1004
HASPIN	ORF1a	T1022
HASPIN	ORF1a	T1401
HASPIN	ORF1a	T1504
HASPIN	ORF1a	T1567
HASPIN	ORF1a	T1876
HASPIN	ORF1a	T2056
HASPIN	ORF1a	T2106
HASPIN	ORF1a	T2137
HASPIN	ORF1a	T2197
HASPIN	ORF1a	T2277
HASPIN	ORF1a	T2306
HASPIN	ORF1a	T2310
HASPIN	ORF1a	T2425
HASPIN	ORF1a	T2872
HASPIN	ORF1a	T2920
HASPIN	ORF1a	T3141
HASPIN	ORF1a	T3398
HASPIN	ORF1a	T3462
HASPIN	ORF1a	T3543
HASPIN	ORF1a	T3575
HASPIN	ORF1a	T3586
HASPIN	ORF1a	T4204
HASPIN	ORF10	T12
HASPIN	ORF8	T87
HASPIN	ORF6	T10
HASPIN	M	T7
HASPIN	M	T127
HASPIN	ORF3a	T9
HASPIN	ORF3a	T34
HASPIN	ORF3a	T248
HASPIN	S	T284
HASPIN	S	T719
HASPIN	S	T881
HASPIN	S	T1231
HASPIN	ORF1ab	T283
HASPIN	ORF1ab	T395
HASPIN	ORF1ab	T403
HASPIN	ORF1ab	T568
HASPIN	ORF1ab	T1001
HASPIN	ORF1ab	T1004
HASPIN	ORF1ab	T1022
HASPIN	ORF1ab	T1401
HASPIN	ORF1ab	T1504
HASPIN	ORF1ab	T1567
HASPIN	ORF1ab	T1876
HASPIN	ORF1ab	T2056
HASPIN	ORF1ab	T2106
HASPIN	ORF1ab	T2137
HASPIN	ORF1ab	T2197
HASPIN	ORF1ab	T2277
HASPIN	ORF1ab	T2306
HASPIN	ORF1ab	T2310
HASPIN	ORF1ab	T2425
HASPIN	ORF1ab	T2872
HASPIN	ORF1ab	T2920
HASPIN	ORF1ab	T3141
HASPIN	ORF1ab	T3398
HASPIN	ORF1ab	T3462
HASPIN	ORF1ab	T3543
HASPIN	ORF1ab	T3575
HASPIN	ORF1ab	T3586
HASPIN	ORF1ab	T4204
HASPIN	ORF1ab	T4477
HASPIN	ORF1ab	T4930
HASPIN	ORF1ab	T5755
HASPIN	ORF1ab	T6218
HASPIN	ORF1ab	T6550
HASPIN	ORF1ab	T6566
HASPIN	ORF1ab	T6773
HASPIN	ORF3b	T15
EIF2AK1	ORF9c	T39
MAPK9	ORF1a	T253
MAPK9	ORF1a	T781
MAPK9	ORF1a	T891
MAPK9	ORF1a	T1017
MAPK9	ORF1a	T1496
MAPK9	ORF1a	T1976
MAPK9	ORF1a	T2684
MAPK9	ORF1a	T2791
MAPK9	ORF1a	T2898
MAPK9	ORF1a	T3032
MAPK9	ORF1a	T3095
MAPK9	ORF1a	T3133
MAPK9	ORF1a	T3361
MAPK9	ORF1a	T3555
MAPK9	ORF1a	T4219
MAPK9	ORF1a	T4311
MAPK9	N	T141
MAPK9	N	T198
MAPK9	N	T325
MAPK9	ORF3a	T24
MAPK9	S	T208
MAPK9	S	T250
MAPK9	S	T478
MAPK9	S	T588
MAPK9	S	T599
MAPK9	S	T630
MAPK9	S	T791
MAPK9	ORF1ab	T253
MAPK9	ORF1ab	T781
MAPK9	ORF1ab	T891
MAPK9	ORF1ab	T1017
MAPK9	ORF1ab	T1496
MAPK9	ORF1ab	T1976
MAPK9	ORF1ab	T2684
MAPK9	ORF1ab	T2791
MAPK9	ORF1ab	T2898
MAPK9	ORF1ab	T3032
MAPK9	ORF1ab	T3095
MAPK9	ORF1ab	T3133
MAPK9	ORF1ab	T3361
MAPK9	ORF1ab	T3555
MAPK9	ORF1ab	T4219
MAPK9	ORF1ab	T4311
MAPK9	ORF1ab	T4412
MAPK9	ORF1ab	T4618
MAPK9	ORF1ab	T5318
MAPK9	ORF1ab	T6052
MAPK9	ORF1ab	T6353
MAPK9	ORF3D	T49
MAPK9	ORF9b	T72
STK11	ORF1a	T224
STK11	ORF6	T10
STK11	ORF1ab	T224
STK11	ORF1ab	T4617
MAP2K1	ORF1a	T4217
MAP2K1	N	T198
MAP2K1	N	T296
MAP2K1	ORF1ab	T4217
MAP2K2	ORF1a	T4217
MAP2K2	ORF1ab	T4217
MAP2K7	ORF1a	T3665
MAP2K7	N	T198
MAP2K7	ORF1ab	T3665
MAST2	ORF1a	T50
MAST2	ORF1a	T829
MAST2	ORF1a	T1277
MAST2	ORF1a	T1605
MAST2	ORF1a	T1626
MAST2	ORF1a	T2319
MAST2	ORF1a	T3224
MAST2	ORF1a	T3462
MAST2	ORF1a	T3905
MAST2	ORF1a	T4087
MAST2	ORF1a	T4202
MAST2	N	T24
MAST2	N	T379
MAST2	ORF3a	T24
MAST2	ORF3a	T175
MAST2	S	T430
MAST2	S	T573
MAST2	S	T588
MAST2	S	T739
MAST2	S	T747
MAST2	S	T1120
MAST2	ORF1ab	T50
MAST2	ORF1ab	T829
MAST2	ORF1ab	T1277
MAST2	ORF1ab	T1605
MAST2	ORF1ab	T1626
MAST2	ORF1ab	T2319
MAST2	ORF1ab	T3224
MAST2	ORF1ab	T3462
MAST2	ORF1ab	T3905
MAST2	ORF1ab	T4087
MAST2	ORF1ab	T4202
MAST2	ORF1ab	T4654
MAST2	ORF1ab	T4668
MAST2	ORF1ab	T4685
MAST2	ORF1ab	T5078
MAST2	ORF1ab	T5198
MAST2	ORF1ab	T5245
MAST2	ORF1ab	T5304
MAST2	ORF1ab	T5382
MAST2	ORF1ab	T5385
MAST2	ORF1ab	T5439
MAST2	ORF1ab	T5975
MAST2	ORF1ab	T6218
MAST2	ORF1ab	T6726
MAST2	ORF1ab	T6777
MAST2	ORF1ab	T6908
PRKCI	ORF1a	T1617
PRKCI	ORF1ab	T1617
PLK2	ORF1a	T945
PLK2	ORF1a	T2684
PLK2	ORF1a	T3432
PLK2	ORF1ab	T945
PLK2	ORF1ab	T2684
PLK2	ORF1ab	T3432
PLK2	ORF3D	T27
RIPK2	ORF7a	T28
CLK2	ORF1a	Y304
CLK2	ORF1ab	Y304
CLK3	ORF1a	Y304
CLK3	ORF1ab	Y304
DYRK1A	ORF1a	Y304
DYRK1A	ORF1ab	Y304
MAP2K1	ORF1a	Y304
MAP2K1	ORF1a	Y3701
MAP2K1	ORF1ab	Y304
MAP2K1	ORF1ab	Y3701
MAP2K1	ORF1ab	Y4908
MAP2K1	ORF1ab	Y5906
MAP2K6	ORF1a	Y304
MAP2K6	ORF1ab	Y304
MAP2K7	ORF1a	Y304
MAP2K7	ORF1ab	Y304
WEE1	ORF1a	Y1031
WEE1	ORF1a	Y2560
WEE1	ORF1ab	Y1031
WEE1	ORF1ab	Y2560
