# Supplementary material for: Analysis of phosphomotifs coupled to phosphoproteome and interactome unveils potential human kinase substrate proteins in SARS-CoV-2
Source: Front Cell Infect Microbiol. 2025 Jul 9;15:1554760. doi: 10.3389/fcimb.2025.1554760 (PMC12283625; doi:10.3389/fcimb.2025.1554760)
Supplement: Supplementary Table 2 — The table highlights phosphosite-specific regulation (Upregulated or Downregulated) of kinases during SARS-CoV-2 infection, as reported in multiple independent studies in different experimental condition. The kinases listed were predicted through kinase substrate motif analysis. [file Table2.xlsx]

## Sheet: Description
Column name	Description
Kinase Phosphosite	kinase gene symbol and phosphosite
Author name	First author of the study
p_value	P values
Log2FC	Log2 Fold Change
Quantification type	Quantification type used in the study
Enrichment method	Enrichment method used in the study
Mass spectrometry	Mass spectrometry platform
Class_one_site	Class I phosphorylation site
Expression (Up/Down)	Indicates whether the expression level of the kinase with site is upregulated or downregulated
Condition (SARS-CoV-2 infection in human cell lines)	SARS-CoV-2 infection in human cell lines

## Sheet: Sheet1
Kinase Phosphosite	Author name	p_value	Log2FC	Quantification type	Enrichment method	Mass spectrometry	Class_one_site	Expression (Up/Down)	Condition (SARS-CoV-2 infection in human cell lines)
CDK9_S347	Klann K. et al., 2020	<0.05	0.593302	TMT	Fe-NTA	Orbitrap Fusion Lumos	Class 1(11747)	Up	(SARS CoV2/Mock)@Caco-2 cell line-Log2FC
CLK2_S50	Klann K. et al., 2020	<0.05	-1.084039895;-1.104210995	TMT	Fe-NTA	Orbitrap Fusion Lumos	Class 1(11747)	Down	(SARS CoV2/Mock)@Caco-2 cell line-Log2FC
CLK2_S98	Klann K. et al., 2020	<0.05	-0.469895	TMT	Fe-NTA	Orbitrap Fusion Lumos	Class 1(11747)	Down	(SARS CoV2/Mock)@Caco-2 cell line-Log2FC
CLK3_S157	Klann K. et al., 2020	<0.05	-0.413881	TMT	Fe-NTA	Orbitrap Fusion Lumos	Class 1(11747)	Down	(SARS CoV2/Mock)@Caco-2 cell line-Log2FC
CLK3_S224	Klann K. et al., 2020	<0.05	-0.465385	TMT	Fe-NTA	Orbitrap Fusion Lumos	Class 1(11747)	Down	(SARS CoV2/Mock)@Caco-2 cell line-Log2FC
CLK3_S226	Klann K. et al., 2020	<0.05	-0.465385	TMT	Fe-NTA	Orbitrap Fusion Lumos	Class 1(11747)	Down	(SARS CoV2/Mock)@Caco-2 cell line-Log2FC
CLK3_S280	Yaron TM et al., 2022	<0.05	-0.460552	TMT	IMAC with Fe-NTA	Orbitrap Fusion Lumos mass spectrometer	Class 1(11747)	Down	SARS-CoV-2 infection/Alectinib mock@A549 cells
CLK3_S281	Klann K. et al., 2020	<0.05	1.14351	TMT	Fe-NTA	Orbitrap Fusion Lumos	Class 1(11747)	Up	(SARS CoV2/Mock)@Caco-2 cell line-Log2FC
CLK3_S281	Yaron TM et al., 2022	<0.05	-0.460552	TMT	IMAC with Fe-NTA	Orbitrap Fusion Lumos mass spectrometer	Class 1(11747)	Down	SARS-CoV-2 infection/Alectinib mock@A549 cells
DYRK1A_Y321	Klann K. et al., 2020	<0.05	-0.386264	TMT	Fe-NTA	Orbitrap Fusion Lumos	Class 1(11747)	Down	(SARS CoV2/Mock)@Caco-2 cell line-Log2FC
DYRK1A_Y321	Kaneko T. et al., 2024	<0.05	0.540937	TMT	Ti4+-immobilized metal affinity chromatography (IMAC) resin	Q-Exactive Plus mass spectromete	Class 1(11747)	Up	SARS-CoV-2 infection (COV_D10_HC)@PBMC cells
DYRK1A_Y321	Kaneko T. et al., 2024	<0.05	0.684042	TMT	Ti4+-immobilized metal affinity chromatography (IMAC) resin	Q-Exactive Plus mass spectromete	Class 1(11747)	Up	SARS-CoV-2 infection (ICU_HC)@PBMC cells
EEF2K_S18	Klann K. et al., 2020	<0.05	-0.691277	TMT	Fe-NTA	Orbitrap Fusion Lumos	Class 1(11747)	Down	(SARS CoV2/Mock)@Caco-2 cell line-Log2FC
EEF2K_S445	Klann K. et al., 2020	<0.05	-1.30646	TMT	Fe-NTA	Orbitrap Fusion Lumos	Class 1(11747)	Down	(SARS CoV2/Mock)@Caco-2 cell line-Log2FC
EEF2K_S462	Yaron TM et al., 2022	<0.05	-0.685004	TMT	IMAC with Fe-NTA	Orbitrap Fusion Lumos mass spectrometer	Class 1(11747)	Down	SARS-CoV-2 infection/mock@A549 cells
EEF2K_S470	Klann K. et al., 2020	<0.05	-1.32018	TMT	Fe-NTA	Orbitrap Fusion Lumos	Class 1(11747)	Down	(SARS CoV2/Mock)@Caco-2 cell line-Log2FC
EEF2K_S474	Klann K. et al., 2020	<0.05	-1.32018	TMT	Fe-NTA	Orbitrap Fusion Lumos	Class 1(11747)	Down	(SARS CoV2/Mock)@Caco-2 cell line-Log2FC
EEF2K_S474	Yaron TM et al., 2022	<0.05	0.474074	TMT	IMAC with Fe-NTA	Orbitrap Fusion Lumos mass spectrometer	Class 1(11747)	Up	SARS-CoV-2 infection/Alectinib mock@A549 cells
EEF2K_S475	Stanford W C. et al., 2022	<0.06	1.47407	TMT	IMAC with Fe-NTA	Orbitrap Fusion Lumos mass spectrometer	Class 1(11747)	Up	SARS-CoV-2 infection/Alectinib mock@A549 cells
EEF2K_S477	Yaron TM et al., 2022	<0.05	0.474074	TMT	IMAC with Fe-NTA	Orbitrap Fusion Lumos mass spectrometer	Class 1(11747)	Up	SARS-CoV-2 infection/Alectinib mock@A549 cells
EPHB2_S776	Yaron TM et al., 2022	<0.05	0.992909	TMT	IMAC with Fe-NTA	Orbitrap Fusion Lumos mass spectrometer	Class 1(11747)	Up	SARS-CoV-2 infection/Alectinib mock@A549 cells
EPHB2_S776	Yaron TM et al., 2022	<0.05	1.12979	TMT	IMAC with Fe-NTA	Orbitrap Fusion Lumos mass spectrometer	Class 1(11747)	Up	SARS-CoV-2 infection/mock@A549 cells
EPHB2_Y577	Yaron TM et al., 2022	<0.05	0.53703	TMT	IMAC with Fe-NTA	Orbitrap Fusion Lumos mass spectrometer	Class 1(11747)	Up	SARS-CoV-2 infection/mock@A549 cells
EPHB4_T980	Yaron TM et al., 2022	<0.05	0.407973	TMT	IMAC with Fe-NTA	Orbitrap Fusion Lumos mass spectrometer	Class 1(11747)	Up	SARS-CoV-2 infection/Alectinib mock@A549 cells
ERBB2_S1054	Klann K. et al., 2020	<0.05	-0.807188	TMT	Fe-NTA	Orbitrap Fusion Lumos	Class 1(11747)	Down	(SARS CoV2/Mock)@Caco-2 cell line-Log2FC
ERBB2_S998	Yaron TM et al., 2022	<0.05	0.375776	TMT	IMAC with Fe-NTA	Orbitrap Fusion Lumos mass spectrometer	Class 1(11747)	Up	SARS-CoV-2 infection/Alectinib mock@A549 cells
ERBB2_S998	Yaron TM et al., 2022	<0.05	0.392014	TMT	IMAC with Fe-NTA	Orbitrap Fusion Lumos mass spectrometer	Class 1(11747)	Up	SARS-CoV-2 infection/mock@A549 cells
ERBB2_T1166	Klann K. et al., 2020	<0.05	-1.27485	TMT	Fe-NTA	Orbitrap Fusion Lumos	Class 1(11747)	Down	(SARS CoV2/Mock)@Caco-2 cell line-Log2FC
ERBB2_Y877	Mari T. et al., 2022	0.031129	1.31069	TMT	IMAC	Exploris 480	Class I(2)	Up	(SARS COV2(12h)/Mock)@Calu-3 cells-AbsFC
ERBB2_Y877	Mari T. et al., 2022	0.031129	1.5152	TMT	IMAC	Exploris 480	Class I(66)	Up	(SARS COV2(4h)/Mock)@Calu-3 cells-AbsFC
FER_Y402	Kaneko T. et al., 2024	<0.05	0.873095	TMT	Ti4+-immobilized metal affinity chromatography (IMAC) resin	Q-Exactive Plus mass spectromete	Class 1(11747)	Up	SARS-CoV-2 infection (COV_D7_HC)@PBMC cells
FER_Y714	Kaneko T. et al., 2024	<0.05	0.770674	TMT	Ti4+-immobilized metal affinity chromatography (IMAC) resin	Q-Exactive Plus mass spectromete	Class 1(11747)	Up	SARS-CoV-2 infection (COV_D10_HC)@PBMC cells
FER_Y714	Kaneko T. et al., 2024	<0.05	0.545699	TMT	Ti4+-immobilized metal affinity chromatography (IMAC) resin	Q-Exactive Plus mass spectromete	Class 1(11747)	Up	SARS-CoV-2 infection (COV_D1_HC)@PBMC cells
FER_Y714	Kaneko T. et al., 2024	<0.05	0.670651	TMT	Ti4+-immobilized metal affinity chromatography (IMAC) resin	Q-Exactive Plus mass spectromete	Class 1(11747)	Up	SARS-CoV-2 infection (COV_D7_HC)@PBMC cells
FES_T421	Kaneko T. et al., 2024	<0.05	0.616992	TMT	Ti4+-immobilized metal affinity chromatography (IMAC) resin	Q-Exactive Plus mass spectromete	Class 1(11747)	Up	SARS-CoV-2 infection (COV_D10_HC)@PBMC cells
FES_T421	Kaneko T. et al., 2024	<0.05	0.630406	TMT	Ti4+-immobilized metal affinity chromatography (IMAC) resin	Q-Exactive Plus mass spectromete	Class 1(11747)	Up	SARS-CoV-2 infection (COV_D1_HC)@PBMC cells
FES_T421	Kaneko T. et al., 2024	<0.05	0.937538	TMT	Ti4+-immobilized metal affinity chromatography (IMAC) resin	Q-Exactive Plus mass spectromete	Class 1(11747)	Up	SARS-CoV-2 infection (COV_D7_HC)@PBMC cells
FES_T421	Kaneko T. et al., 2024	<0.05	0.561178	TMT	Ti4+-immobilized metal affinity chromatography (IMAC) resin	Q-Exactive Plus mass spectromete	Class 1(11747)	Up	SARS-CoV-2 infection (ICU_HC)@PBMC cells
FGFR3_S408	Klann K. et al., 2020	<0.05	-1.17097	TMT	Fe-NTA	Orbitrap Fusion Lumos	Class 1(11747)	Down	(SARS CoV2/Mock)@Caco-2 cell line-Log2FC
FGFR4_S419	Klann K. et al., 2020	<0.05	-1.34888	TMT	Fe-NTA	Orbitrap Fusion Lumos	Class 1(11747)	Down	(SARS CoV2/Mock)@Caco-2 cell line-Log2FC
HASPIN_T112	Yaron TM et al., 2022	<0.05	-0.402392	TMT	IMAC with Fe-NTA	Orbitrap Fusion Lumos mass spectrometer	Class 1(11747)	Down	SARS-CoV-2 infection/mock@A549 cells
HASPIN_T97	Yaron TM et al., 2022	<0.05	-0.520631	TMT	IMAC with Fe-NTA	Orbitrap Fusion Lumos mass spectrometer	Class 1(11747)	Down	SARS-CoV-2 infection/mock@A549 cells
LIMK1_S296	Klann K. et al., 2020	<0.05	-0.711513	TMT	Fe-NTA	Orbitrap Fusion Lumos	Class 1(11747)	Down	(SARS CoV2/Mock)@Caco-2 cell line-Log2FC
LIMK1_S307	Klann K. et al., 2020	<0.05	-0.711513	TMT	Fe-NTA	Orbitrap Fusion Lumos	Class 1(11747)	Down	(SARS CoV2/Mock)@Caco-2 cell line-Log2FC
LIMK1_S310	Klann K. et al., 2020	<0.05	-0.87663	TMT	Fe-NTA	Orbitrap Fusion Lumos	Class 1(11747)	Down	(SARS CoV2/Mock)@Caco-2 cell line-Log2FC
MAP2K1_T286	Yaron TM et al., 2022	<0.05	-0.536057	TMT	IMAC with Fe-NTA	Orbitrap Fusion Lumos mass spectrometer	Class 1(11747)	Down	SARS-CoV-2 infection/Alectinib mock@A549 cells
MAP2K2_S222	Yaron TM et al., 2022	<0.05	0.658847	TMT	IMAC with Fe-NTA	Orbitrap Fusion Lumos mass spectrometer	Class 1(11747)	Up	SARS-CoV-2 infection/Alectinib infection@A549 cells
MAP2K2_S222	Yaron TM et al., 2022	<0.05	0.581148	TMT	IMAC with Fe-NTA	Orbitrap Fusion Lumos mass spectrometer	Class 1(11747)	Up	SARS-CoV-2 infection/Alectinib mock@A549 cells
MAP2K2_T394	Klann K. et al., 2020	<0.05	0.838687	TMT	Fe-NTA	Orbitrap Fusion Lumos	Class 1(11747)	Up	(SARS CoV2/Mock)@Caco-2 cell line-Log2FC
MAP2K2_T394	Kaneko T. et al., 2024	<0.05	0.396854	TMT	Ti4+-immobilized metal affinity chromatography (IMAC) resin	Q-Exactive Plus mass spectromete	Class 1(11747)	Up	SARS-CoV-2 infection (ICU_HC)@PBMC cells
MAP2K6_S207	Yaron TM et al., 2022	<0.05	0.555674	TMT	IMAC with Fe-NTA	Orbitrap Fusion Lumos mass spectrometer	Class 1(11747)	Up	SARS-CoV-2 infection/Alectinib infection@A549 cells
MAP2K6_S207	Yaron TM et al., 2022	<0.05	1.01824	TMT	IMAC with Fe-NTA	Orbitrap Fusion Lumos mass spectrometer	Class 1(11747)	Up	SARS-CoV-2 infection/Alectinib mock@A549 cells
MAP2K6_S207	Yaron TM et al., 2022	<0.05	0.45852	TMT	IMAC with Fe-NTA	Orbitrap Fusion Lumos mass spectrometer	Class 1(11747)	Up	SARS-CoV-2 infection/mock@A549 cells
MAP3K1_S21	Klann K. et al., 2020	<0.05	-0.763035	TMT	Fe-NTA	Orbitrap Fusion Lumos	Class 1(11747)	Down	(SARS CoV2/Mock)@Caco-2 cell line-Log2FC
MAP3K1_S21	Kaneko T. et al., 2024	<0.05	-0.500948	TMT	Ti4+-immobilized metal affinity chromatography (IMAC) resin	Q-Exactive Plus mass spectromete	Class 1(11747)	Down	SARS-CoV-2 infection (COV_D10_COV_D7)@PBMC cells
MAP3K1_S21	Kaneko T. et al., 2024	<0.05	0.509853	TMT	Ti4+-immobilized metal affinity chromatography (IMAC) resin	Q-Exactive Plus mass spectromete	Class 1(11747)	Up	SARS-CoV-2 infection (COV_D7_HC)@PBMC cells
MAST2_S1407	Klann K. et al., 2020	<0.05	-1.18546	TMT	Fe-NTA	Orbitrap Fusion Lumos	Class 1(11747)	Down	(SARS CoV2/Mock)@Caco-2 cell line-Log2FC
MAST2_S66	Klann K. et al., 2020	<0.05	-0.850276	TMT	Fe-NTA	Orbitrap Fusion Lumos	Class 1(11747)	Down	(SARS CoV2/Mock)@Caco-2 cell line-Log2FC
MAST2_S74	Klann K. et al., 2020	<0.05	-0.95557	TMT	Fe-NTA	Orbitrap Fusion Lumos	Class 1(11747)	Down	(SARS CoV2/Mock)@Caco-2 cell line-Log2FC
MAST2_S855	Klann K. et al., 2020	<0.05	-1.17437	TMT	Fe-NTA	Orbitrap Fusion Lumos	Class 1(11747)	Down	(SARS CoV2/Mock)@Caco-2 cell line-Log2FC
MAST2_S900	Klann K. et al., 2020	<0.05	-0.807754	TMT	Fe-NTA	Orbitrap Fusion Lumos	Class 1(11747)	Down	(SARS CoV2/Mock)@Caco-2 cell line-Log2FC
MET_T977	Klann K. et al., 2020	<0.05	-0.550987	TMT	Fe-NTA	Orbitrap Fusion Lumos	Class 1(11747)	Down	(SARS CoV2/Mock)@Caco-2 cell line-Log2FC
PRKCI_T412	Kaneko T. et al., 2024	<0.05	0.967511	TMT	Ti4+-immobilized metal affinity chromatography (IMAC) resin	Q-Exactive Plus mass spectromete	Class 1(11747)	Up	SARS-CoV-2 infection (COV_D7_HC)@PBMC cells
RIPK2_S531	Klann K. et al., 2020	<0.05	1.27378	TMT	Fe-NTA	Orbitrap Fusion Lumos	Class 1(11747)	Up	(SARS CoV2/Mock)@Caco-2 cell line-Log2FC
SYK_Y348	Kaneko T. et al., 2024	<0.05	0.7562	TMT	Ti4+-immobilized metal affinity chromatography (IMAC) resin	Q-Exactive Plus mass spectromete	Class 1(11747)	Up	SARS-CoV-2 infection (COV_D10_HC)@PBMC cells
SYK_Y348	Kaneko T. et al., 2024	<0.05	0.860244	TMT	Ti4+-immobilized metal affinity chromatography (IMAC) resin	Q-Exactive Plus mass spectromete	Class 1(11747)	Up	SARS-CoV-2 infection (COV_D1_HC)@PBMC cells
SYK_Y352	Kaneko T. et al., 2024	<0.05	0.469772	TMT	Ti4+-immobilized metal affinity chromatography (IMAC) resin	Q-Exactive Plus mass spectromete	Class 1(11747)	Up	SARS-CoV-2 infection (COV_D1_HC)@PBMC cells
SYK_Y352	Kaneko T. et al., 2024	<0.05	0.641014	TMT	Ti4+-immobilized metal affinity chromatography (IMAC) resin	Q-Exactive Plus mass spectromete	Class 1(11747)	Up	SARS-CoV-2 infection (COV_D7_HC)@PBMC cells
SYK_Y526	Kaneko T. et al., 2024	<0.05	-0.509205	TMT	Ti4+-immobilized metal affinity chromatography (IMAC) resin	Q-Exactive Plus mass spectromete	Class 1(11747)	Down	SARS-CoV-2 infection (COV_D10_COV_D1)@PBMC cells
SYK_Y526	Kaneko T. et al., 2024	<0.05	0.806143	TMT	Ti4+-immobilized metal affinity chromatography (IMAC) resin	Q-Exactive Plus mass spectromete	Class 1(11747)	Up	SARS-CoV-2 infection (COV_D1_HC)@PBMC cells
WEE1_S165	Klann K. et al., 2020	<0.05	-0.802725	TMT	Fe-NTA	Orbitrap Fusion Lumos	Class 1(11747)	Down	(SARS CoV2/Mock)@Caco-2 cell line-Log2FC
WEE1_T173	Klann K. et al., 2020	<0.05	-0.802725	TMT	Fe-NTA	Orbitrap Fusion Lumos	Class 1(11747)	Down	(SARS CoV2/Mock)@Caco-2 cell line-Log2FC
