# Supplementary material for: Analysis of phosphomotifs coupled to phosphoproteome and interactome unveils potential human kinase substrate proteins in SARS-CoV-2
Source: Front Cell Infect Microbiol. 2025 Jul 9;15:1554760. doi: 10.3389/fcimb.2025.1554760 (PMC12283625; doi:10.3389/fcimb.2025.1554760)
Supplement: Supplementary Table 3 — List of identified kinases derived from interaction data across various human-viral protein-protein interaction (PPI) databases, along with their expression validated at the phosphoproteome level in SARS-CoV-2 infection studies. [file Table3.xlsx]

## Sheet: Sheet1
Kinase	Role of Kinase in SARS CoV-2 infection	Author
MAP2K1	High level of MAP2K1 expression in SARS-CoV-2 patients.	Weckbach LT. et al., 2022
MAP2K1	MEK inhibitors targeting MAP2K1 may treat post-COVID-19 cardiovascular complications.	Zhang L. et al., 2022
MAP2K1	MEK kinase inhibitor, reduces cell proliferation, mitigates lung damage from SARS-CoV-2 infection	Xie J. et al., 2022
MAP2K2	MAP2K2 Inhibition reduces the SARS CoV-2 Infection	Sarkar A. et al., 2022
DYRK1A	DYRK1A enhances ACE2 and DPP4 expression, promoting coronavirus entry through a kinase-independent mechanism.	Strine MS. et al., 2023
DYRK1A	DYRK1A reduces ACE2 mRNA levels and inhibits SARS-CoV-2 entry	Mao D. et al., 2024
DYRK1A	DYRK1A regulates ACE2 expression, facilitating SARS-CoV-2 entry and influencing coronavirus susceptibility	Fu Z. et al., 2024
ERBB2	Inhibition of ErbB2 reduces SARS-CoV-2 nucleocapsid protein expression	Saul S. et al., 2023
FER	SARS-CoV-2 protein ORF6 directly inhibits FER tyrosine kinase, suggesting evolutionary pressures influencing ORF6 changes in newer strains.	Granata V. et al., 2023
SYK	SYK inhibition reduces proinflammatory responses and lowers thromboinflammation risk in in severe COVID-19	Wigerblad G. et al., 2023
SYK	SYK inhibition reverses NET release, reducing NETosis and inflammation in SARS-CoV-2 infection	Allen K C. et al., 2023
SYK	SYK Inhibition would reduce the pro-inflammatory response and potentially prevent the inflammatory cell death in macrophages triggered by the SARS-CoV-2 S protein	Theobald S J. et al., 2022
MET	Inhibiting MET with capmatinib achieves antiviral activity against coronaviruses by disrupting replication processes in a MET-independent manner	Sugiyama M G. et al., 2021
MAP2K1/ MAP2K2	MEK inhibitors such as cobimetinib, trametinib, and binimetinib led to a greater than twofold increase in viral infection in Huh7 cells.	Mirabelli C. et al., 2021
MAP2K1/ MAP2K2	MEK inhibitors (VS-6766, trametinib, selumetinib) reduce ACE2 and inflammatory cytokine expression, enhance NK cell-mediated cytotoxicity without affecting TRAIL activity, and suppress SARS-CoV-2 pseudovirus infectivity in human bronchial epithelial cells, small airway epithelial cells, and lung cancer cells	Zhou L et al., 2020
