# Supplementary material for: Analysis of phosphomotifs coupled to phosphoproteome and interactome unveils potential human kinase substrate proteins in SARS-CoV-2
Source: Front Cell Infect Microbiol. 2025 Jul 9;15:1554760. doi: 10.3389/fcimb.2025.1554760 (PMC12283625; doi:10.3389/fcimb.2025.1554760)
Supplement: Supplementary Table 4 — List of kinases identified in human cellular SARS-CoV-2 phosphoproteome studies along with their regulatory phosphorylation sites. [file Table4.xlsx]

## Sheet: Sheet1
Kinase	Viral protein	Phosphorylation site	Author	Kinase Phosphosite	Condition	Condition	Regulatory site information
SYK	NSP12	NSP12 _Y122	Kaneko T et al., 2024	SYK_Y526	Up-regulated	SARS-CoV-2 infection (COV_D1_HC)@PBMC cells	phosphorylation; enzymatic activity, induced
SYK	NSP12	NSP12 _Y122	Kaneko T et al., 2024	SYK_Y526	down-regulated	SARS-CoV-2 infection (COV_D10_COV_D1)@PBMC cells	phosphorylation; enzymatic activity, induced
SYK	NSP16	NSP16 _Y15	Kaneko T et al., 2024	SYK_Y526	Up-regulated	SARS-CoV-2 infection (COV_D1_HC)@PBMC cells	phosphorylation; enzymatic activity, induced
SYK	NSP16	NSP16 _Y15	Kaneko T et al., 2024	SYK_Y526	down-regulated	SARS-CoV-2 infection (COV_D10_COV_D1)@PBMC cells	phosphorylation; enzymatic activity, induced
SYK	NSP16	NSP16 _Y222	Kaneko T et al., 2024	SYK_Y526	Up-regulated	SARS-CoV-2 infection (COV_D1_HC)@PBMC cells	phosphorylation; enzymatic activity, induced
SYK	NSP16	NSP16 _Y222	Kaneko T et al., 2024	SYK_Y526	down-regulated	SARS-CoV-2 infection (COV_D10_COV_D1)@PBMC cells	phosphorylation; enzymatic activity, induced
SYK	NSP3	NSP3_Y2270	Kaneko T et al., 2024	SYK_Y526	Up-regulated	SARS-CoV-2 infection (COV_D1_HC)@PBMC cells	phosphorylation; enzymatic activity, induced
SYK	NSP3	NSP3_Y2270	Kaneko T et al., 2024	SYK_Y526	down-regulated	SARS-CoV-2 infection (COV_D10_COV_D1)@PBMC cells	phosphorylation; enzymatic activity, induced
SYK	ORF1a	ORF1a _Y3063	Kaneko T et al., 2024	SYK_Y526	Up-regulated	SARS-CoV-2 infection (COV_D1_HC)@PBMC cells	phosphorylation; enzymatic activity, induced
SYK	ORF1a	ORF1a _Y3063	Kaneko T et al., 2024	SYK_Y526	down-regulated	SARS-CoV-2 infection (COV_D10_COV_D1)@PBMC cells	phosphorylation; enzymatic activity, induced
SYK	ORF1ab	ORF1ab _Y3063	Kaneko T et al., 2024	SYK_Y526	Up-regulated	SARS-CoV-2 infection (COV_D1_HC)@PBMC cells	phosphorylation; enzymatic activity, induced
SYK	ORF1ab	ORF1ab _Y3063	Kaneko T et al., 2024	SYK_Y526	down-regulated	SARS-CoV-2 infection (COV_D10_COV_D1)@PBMC cells	phosphorylation; enzymatic activity, induced
SYK	ORF1ab	ORF1ab _Y4514	Kaneko T et al., 2024	SYK_Y526	Up-regulated	SARS-CoV-2 infection (COV_D1_HC)@PBMC cells	phosphorylation; enzymatic activity, induced
SYK	ORF1ab	ORF1ab _Y4514	Kaneko T et al., 2024	SYK_Y526	down-regulated	SARS-CoV-2 infection (COV_D10_COV_D1)@PBMC cells	phosphorylation; enzymatic activity, induced
SYK	NSP14	NSP14 _Y498	Kaneko T et al., 2024	SYK_Y526	Up-regulated	SARS-CoV-2 infection (COV_D1_HC)@PBMC cells	phosphorylation; enzymatic activity, induced
SYK	NSP14	NSP14 _Y498	Kaneko T et al., 2024	SYK_Y526	down-regulated	SARS-CoV-2 infection (COV_D10_COV_D1)@PBMC cells	phosphorylation; enzymatic activity, induced
SYK	NSP16	NSP16 _Y63	Kaneko T et al., 2024	SYK_Y526	Up-regulated	SARS-CoV-2 infection (COV_D1_HC)@PBMC cells	phosphorylation; enzymatic activity, induced
SYK	NSP16	NSP16 _Y63	Kaneko T et al., 2024	SYK_Y526	down-regulated	SARS-CoV-2 infection (COV_D10_COV_D1)@PBMC cells	phosphorylation; enzymatic activity, induced
SYK	ORF1ab	ORF1ab _Y6423	Kaneko T et al., 2024	SYK_Y526	Up-regulated	SARS-CoV-2 infection (COV_D1_HC)@PBMC cells	phosphorylation; enzymatic activity, induced
SYK	ORF1ab	ORF1ab _Y6423	Kaneko T et al., 2024	SYK_Y526	down-regulated	SARS-CoV-2 infection (COV_D10_COV_D1)@PBMC cells	phosphorylation; enzymatic activity, induced
SYK	ORF1ab	ORF1ab _Y6813	Kaneko T et al., 2024	SYK_Y526	Up-regulated	SARS-CoV-2 infection (COV_D1_HC)@PBMC cells	phosphorylation; enzymatic activity, induced
SYK	ORF1ab	ORF1ab _Y6813	Kaneko T et al., 2024	SYK_Y526	down-regulated	SARS-CoV-2 infection (COV_D10_COV_D1)@PBMC cells	phosphorylation; enzymatic activity, induced
SYK	ORF1ab	ORF1ab _Y6861	Kaneko T et al., 2024	SYK_Y526	Up-regulated	SARS-CoV-2 infection (COV_D1_HC)@PBMC cells	phosphorylation; enzymatic activity, induced
SYK	ORF1ab	ORF1ab _Y6861	Kaneko T et al., 2024	SYK_Y526	down-regulated	SARS-CoV-2 infection (COV_D10_COV_D1)@PBMC cells	phosphorylation; enzymatic activity, induced
SYK	S	S_Y695	Kaneko T et al., 2024	SYK_Y526	Up-regulated	SARS-CoV-2 infection (COV_D1_HC)@PBMC cells	phosphorylation; enzymatic activity, induced
SYK	S	S_Y695	Kaneko T et al., 2024	SYK_Y526	down-regulated	SARS-CoV-2 infection (COV_D10_COV_D1)@PBMC cells	phosphorylation; enzymatic activity, induced
SYK	ORF1ab	ORF1ab _Y7020	Kaneko T et al., 2024	SYK_Y526	Up-regulated	SARS-CoV-2 infection (COV_D1_HC)@PBMC cells	phosphorylation; enzymatic activity, induced
SYK	ORF1ab	ORF1ab _Y7020	Kaneko T et al., 2024	SYK_Y526	down-regulated	SARS-CoV-2 infection (COV_D10_COV_D1)@PBMC cells	phosphorylation; enzymatic activity, induced
MAP2K6	ORF7a	ORF7a _S83	Yaron T M et al., 2022	MAP2K6_S207	Up-regulated	SARS-CoV-2 infection/Alectinib infection@A549 cells	enzymatic activity, inhibited; enzymatic activity, induced; phosphorylation
MAP2K6	ORF7a	ORF7a _S83	Yaron T M et al., 2022	MAP2K6_S207	Up-regulated	SARS-CoV-2 infection/Alectinib mock@A549 cells	enzymatic activity, inhibited; enzymatic activity, induced; phosphorylation
MAP2K6	ORF7a	ORF7a _S83	Yaron T M et al., 2022	MAP2K6_S207	Up-regulated	SARS-CoV-2 infection/mock@A549 cells	enzymatic activity, inhibited; enzymatic activity, induced; phosphorylation
MAP2K6	NSP2	NSP2_Y196	Yaron T M et al., 2022	MAP2K6_S207	Up-regulated	SARS-CoV-2 infection/Alectinib infection@A549 cells	enzymatic activity, inhibited; enzymatic activity, induced; phosphorylation
MAP2K6	NSP2	NSP2_Y196	Yaron T M et al., 2022	MAP2K6_S207	Up-regulated	SARS-CoV-2 infection/Alectinib mock@A549 cells	enzymatic activity, inhibited; enzymatic activity, induced; phosphorylation
MAP2K6	NSP2	NSP2_Y196	Yaron T M et al., 2022	MAP2K6_S207	Up-regulated	SARS-CoV-2 infection/mock@A549 cells	enzymatic activity, inhibited; enzymatic activity, induced; phosphorylation
MAP2K6	ORF1a	ORF1a _Y304	Yaron T M et al., 2022	MAP2K6_S207	Up-regulated	SARS-CoV-2 infection/Alectinib infection@A549 cells	enzymatic activity, inhibited; enzymatic activity, induced; phosphorylation
MAP2K6	ORF1a	ORF1a _Y304	Yaron T M et al., 2022	MAP2K6_S207	Up-regulated	SARS-CoV-2 infection/Alectinib mock@A549 cells	enzymatic activity, inhibited; enzymatic activity, induced; phosphorylation
MAP2K6	ORF1a	ORF1a _Y304	Yaron T M et al., 2022	MAP2K6_S207	Up-regulated	SARS-CoV-2 infection/mock@A549 cells	enzymatic activity, inhibited; enzymatic activity, induced; phosphorylation
MAP2K6	ORF1ab	ORF1ab _Y304	Yaron T M et al., 2022	MAP2K6_S207	Up-regulated	SARS-CoV-2 infection/Alectinib infection@A549 cells	enzymatic activity, inhibited; enzymatic activity, induced; phosphorylation
MAP2K6	ORF1ab	ORF1ab _Y304	Yaron T M et al., 2022	MAP2K6_S207	Up-regulated	SARS-CoV-2 infection/Alectinib mock@A549 cells	enzymatic activity, inhibited; enzymatic activity, induced; phosphorylation
MAP2K6	ORF1ab	ORF1ab _Y304	Yaron T M et al., 2022	MAP2K6_S207	Up-regulated	SARS-CoV-2 infection/mock@A549 cells	enzymatic activity, inhibited; enzymatic activity, induced; phosphorylation
MAP2K2	NSP9	NSP9_T4217	Yaron T M et al., 2022	MAP2K2_S222	Up-regulated	SARS-CoV-2 infection/Alectinib infection@A549 cells	phosphorylation; enzymatic activity, induced
MAP2K2	NSP9	NSP9_T4217	Yaron T M et al., 2022	MAP2K2_S222	Up-regulated	SARS-CoV-2 infection/Alectinib mock@A549 cells	phosphorylation; enzymatic activity, induced
MAP2K2	NSP9	NSP9_T4217	Kaneko T et al., 2024	MAP2K2_T394	Up-regulated	SARS-CoV-2 infection (ICU_HC)@PBMC cells	phosphorylation; enzymatic activity, induced
MAP2K2	NSP9	NSP9_T4217	Klann K et al., 2020	MAP2K2_T394	Up-regulated	(SARS CoV2/Mock)@Caco-2 cell line-Log2FC	phosphorylation; enzymatic activity, induced
MAP2K2	ORF1a	ORF1a _T4217	Yaron T M et al., 2022	MAP2K2_S222	Up-regulated	SARS-CoV-2 infection/Alectinib infection@A549 cells	phosphorylation; enzymatic activity, induced
MAP2K2	ORF1a	ORF1a _T4217	Yaron T M et al., 2022	MAP2K2_S222	Up-regulated	SARS-CoV-2 infection/Alectinib mock@A549 cells	phosphorylation; enzymatic activity, induced
MAP2K2	ORF1a	ORF1a _T4217	Kaneko T et al., 2024	MAP2K2_T394	Up-regulated	SARS-CoV-2 infection (ICU_HC)@PBMC cells	phosphorylation; enzymatic activity, induced
MAP2K2	ORF1a	ORF1a _T4217	Klann K et al., 2020	MAP2K2_T394	Up-regulated	(SARS CoV2/Mock)@Caco-2 cell line-Log2FC	phosphorylation; enzymatic activity, induced
MAP2K2	ORF1ab	ORF1ab _T4217	Yaron T M et al., 2022	MAP2K2_S222	Up-regulated	SARS-CoV-2 infection/Alectinib infection@A549 cells	phosphorylation; enzymatic activity, induced
MAP2K2	ORF1ab	ORF1ab _T4217	Yaron T M et al., 2022	MAP2K2_S222	Up-regulated	SARS-CoV-2 infection/Alectinib mock@A549 cells	phosphorylation; enzymatic activity, induced
MAP2K2	ORF1ab	ORF1ab _T4217	Kaneko T et al., 2024	MAP2K2_T394	Up-regulated	SARS-CoV-2 infection (ICU_HC)@PBMC cells	phosphorylation; enzymatic activity, induced
MAP2K2	ORF1ab	ORF1ab _T4217	Klann K et al., 2020	MAP2K2_T394	Up-regulated	(SARS CoV2/Mock)@Caco-2 cell line-Log2FC	phosphorylation; enzymatic activity, induced
MAP2K1	N	N_S206	Yaron T M et al., 2022	MAP2K1_T286	down-regulated	SARS-CoV-2 infection/Alectinib mock@A549 cells	enzymatic activity, inhibited; phosphorylation
MAP2K1	ORF9b	ORF9b _S50	Yaron T M et al., 2022	MAP2K1_T286	down-regulated	SARS-CoV-2 infection/Alectinib mock@A549 cells	enzymatic activity, inhibited; phosphorylation
MAP2K1	ORF7a	ORF7a _S83	Yaron T M et al., 2022	MAP2K1_T286	down-regulated	SARS-CoV-2 infection/Alectinib mock@A549 cells	enzymatic activity, inhibited; phosphorylation
MAP2K1	N	N_T198	Yaron T M et al., 2022	MAP2K1_T286	down-regulated	SARS-CoV-2 infection/Alectinib mock@A549 cells	enzymatic activity, inhibited; phosphorylation
MAP2K1	N	N_T296	Yaron T M et al., 2022	MAP2K1_T286	down-regulated	SARS-CoV-2 infection/Alectinib mock@A549 cells	enzymatic activity, inhibited; phosphorylation
MAP2K1	NSP9	NSP9_T4217	Yaron T M et al., 2022	MAP2K1_T286	down-regulated	SARS-CoV-2 infection/Alectinib mock@A549 cells	enzymatic activity, inhibited; phosphorylation
MAP2K1	ORF1a	ORF1a _T4217	Yaron T M et al., 2022	MAP2K1_T286	down-regulated	SARS-CoV-2 infection/Alectinib mock@A549 cells	enzymatic activity, inhibited; phosphorylation
MAP2K1	ORF1ab	ORF1ab _T4217	Yaron T M et al., 2022	MAP2K1_T286	down-regulated	SARS-CoV-2 infection/Alectinib mock@A549 cells	enzymatic activity, inhibited; phosphorylation
MAP2K1	NSP2	NSP2_Y196	Yaron T M et al., 2022	MAP2K1_T286	down-regulated	SARS-CoV-2 infection/Alectinib mock@A549 cells	enzymatic activity, inhibited; phosphorylation
MAP2K1	ORF1a	ORF1a _Y304	Yaron T M et al., 2022	MAP2K1_T286	down-regulated	SARS-CoV-2 infection/Alectinib mock@A549 cells	enzymatic activity, inhibited; phosphorylation
MAP2K1	ORF1ab	ORF1ab _Y304	Yaron T M et al., 2022	MAP2K1_T286	down-regulated	SARS-CoV-2 infection/Alectinib mock@A549 cells	enzymatic activity, inhibited; phosphorylation
MAP2K1	ORF1a	ORF1a _Y3701	Yaron T M et al., 2022	MAP2K1_T286	down-regulated	SARS-CoV-2 infection/Alectinib mock@A549 cells	enzymatic activity, inhibited; phosphorylation
MAP2K1	ORF1ab	ORF1ab _Y3701	Yaron T M et al., 2022	MAP2K1_T286	down-regulated	SARS-CoV-2 infection/Alectinib mock@A549 cells	enzymatic activity, inhibited; phosphorylation
MAP2K1	NSP6	NSP6_Y3783	Yaron T M et al., 2022	MAP2K1_T286	down-regulated	SARS-CoV-2 infection/Alectinib mock@A549 cells	enzymatic activity, inhibited; phosphorylation
MAP2K1	ORF1ab	ORF1ab _Y4908	Yaron T M et al., 2022	MAP2K1_T286	down-regulated	SARS-CoV-2 infection/Alectinib mock@A549 cells	enzymatic activity, inhibited; phosphorylation
MAP2K1	NSP12	NSP12 _Y516	Yaron T M et al., 2022	MAP2K1_T286	down-regulated	SARS-CoV-2 infection/Alectinib mock@A549 cells	enzymatic activity, inhibited; phosphorylation
MAP2K1	NSP13	NSP13 _Y582	Yaron T M et al., 2022	MAP2K1_T286	down-regulated	SARS-CoV-2 infection/Alectinib mock@A549 cells	enzymatic activity, inhibited; phosphorylation
MAP2K1	ORF1ab	ORF1ab _Y5906	Yaron T M et al., 2022	MAP2K1_T286	down-regulated	SARS-CoV-2 infection/Alectinib mock@A549 cells	enzymatic activity, inhibited; phosphorylation
