# Supplementary material for: Analysis of phosphomotifs coupled to phosphoproteome and interactome unveils potential human kinase substrate proteins in SARS-CoV-2
Source: Front Cell Infect Microbiol. 2025 Jul 9;15:1554760. doi: 10.3389/fcimb.2025.1554760 (PMC12283625; doi:10.3389/fcimb.2025.1554760)
Supplement: Supplementary Table 5 — Expression of seven kinases and their 24 regulatory phosphorylation sites identified across five SARS-CoV-2 human host phosphoproteomics datasets from three independent studies. [file Table5.xlsx]

## Sheet: Sheet1
Kinase Viral protein Interaction (Human-Protein -Viral-Protein Databses)	Author	Viral Protein and Sites (Motif pattern analysis)	Kinases and Phosphosite (SARS-CoV-2 host Phosphoproteomics data)	Condition	Expression	Author	Databases
CLK3_N	Klann K. et al., 2020,	N_S206	CLK3_S157	(SARS-CoV-2/Mock)@Caco-2 cell line-Log2FC	Down-regulated	Chen Z. et al., 2021	VirHostNet
CLK3_N	Klann K. et al., 2020,	N_T198	CLK3_S157	(SARS-CoV-2/Mock)@Caco-2 cell line-Log2FC	Down-regulated	Chen Z. et al., 2021	VirHostNet
CLK3_N	Klann K. et al., 2020,	N_S206	CLK3_S224	(SARS-CoV-2/Mock)@Caco-2 cell line-Log2FC	Down-regulated	Chen Z. et al., 2021	VirHostNet
CLK3_N	Klann K. et al., 2020,	N_T198	CLK3_S224	(SARS-CoV-2/Mock)@Caco-2 cell line-Log2FC	Down-regulated	Chen Z. et al., 2021	VirHostNet
CLK3_N	Klann K. et al., 2020,	N_S206	CLK3_S226	(SARS-CoV-2/Mock)@Caco-2 cell line-Log2FC	Down-regulated	Chen Z. et al., 2021	VirHostNet
CLK3_N	Klann K. et al., 2020,	N_T198	CLK3_S226	(SARS-CoV-2/Mock)@Caco-2 cell line-Log2FC	Down-regulated	Chen Z. et al., 2021	VirHostNet
CLK3_N	Yaron T M et al., 2022	N_S206	CLK3_S280	SARS-CoV-2 infection/Alectinib mock@A549 cells	Down-regulated	Chen Z. et al., 2021	VirHostNet
CLK3_N	Yaron T M et al., 2022	N_T198	CLK3_S280	SARS-CoV-2 infection/Alectinib mock@A549 cells	Down-regulated	Chen Z. et al., 2021	VirHostNet
CLK3_N	Klann K. et al., 2020,	N_S206	CLK3_S281	(SARS-CoV-2/Mock)@Caco-2 cell line-Log2FC	Up-regulated	Chen Z. et al., 2021	VirHostNet
CLK3_N	Klann K. et al., 2020,	N_T198	CLK3_S281	(SARS-CoV-2/Mock)@Caco-2 cell line-Log2FC	Up-regulated	Chen Z. et al., 2021	VirHostNet
CLK3_N	Yaron T M et al., 2022	N_S206	CLK3_S281	SARS-CoV-2 infection/Alectinib mock@A549 cells	Down-regulated	Chen Z. et al., 2021	VirHostNet
CLK3_N	Yaron T M et al., 2022	N_T198	CLK3_S281	SARS-CoV-2 infection/Alectinib mock@A549 cells	Down-regulated	Chen Z. et al., 2021	VirHostNet
EEF2K_N	Klann K. et al., 2020,	N_S21	EEF2K_S18	(SARS-CoV-2/Mock)@Caco-2 cell line-Log2FC	Down-regulated	Liu X. et al., 2021	VirHostNet
EEF2K_N	Klann K. et al., 2020,	N_S21	EEF2K_S18	(SARS-CoV-2/Mock)@Caco-2 cell line-Log2FC	Down-regulated	Liu X. et al., 2021	BIOGRID
EEF2K_N	Klann K. et al., 2020,	N_S310	EEF2K_S18	(SARS-CoV-2/Mock)@Caco-2 cell line-Log2FC	Down-regulated	Liu X. et al., 2021	VirHostNet
EEF2K_N	Klann K. et al., 2020,	N_S310	EEF2K_S18	(SARS-CoV-2/Mock)@Caco-2 cell line-Log2FC	Down-regulated	Liu X. et al., 2021	BIOGRID
EEF2K_N	Klann K. et al., 2020,	N_S327	EEF2K_S18	(SARS-CoV-2/Mock)@Caco-2 cell line-Log2FC	Down-regulated	Liu X. et al., 2021	VirHostNet
EEF2K_N	Klann K. et al., 2020,	N_S327	EEF2K_S18	(SARS-CoV-2/Mock)@Caco-2 cell line-Log2FC	Down-regulated	Liu X. et al., 2021	BIOGRID
EEF2K_N	Klann K. et al., 2020,	N_S410	EEF2K_S18	(SARS-CoV-2/Mock)@Caco-2 cell line-Log2FC	Down-regulated	Liu X. et al., 2021	VirHostNet
EEF2K_N	Klann K. et al., 2020,	N_S410	EEF2K_S18	(SARS-CoV-2/Mock)@Caco-2 cell line-Log2FC	Down-regulated	Liu X. et al., 2021	BIOGRID
EEF2K_N	Klann K. et al., 2020,	N_T245	EEF2K_S18	(SARS-CoV-2/Mock)@Caco-2 cell line-Log2FC	Down-regulated	Liu X. et al., 2021	VirHostNet
EEF2K_N	Klann K. et al., 2020,	N_T245	EEF2K_S18	(SARS-CoV-2/Mock)@Caco-2 cell line-Log2FC	Down-regulated	Liu X. et al., 2021	BIOGRID
EEF2K_N	Klann K. et al., 2020,	N_T282	EEF2K_S18	(SARS-CoV-2/Mock)@Caco-2 cell line-Log2FC	Down-regulated	Liu X. et al., 2021	VirHostNet
EEF2K_N	Klann K. et al., 2020,	N_T282	EEF2K_S18	(SARS-CoV-2/Mock)@Caco-2 cell line-Log2FC	Down-regulated	Liu X. et al., 2021	BIOGRID
EEF2K_N	Klann K. et al., 2020,	N_T366	EEF2K_S18	(SARS-CoV-2/Mock)@Caco-2 cell line-Log2FC	Down-regulated	Liu X. et al., 2021	VirHostNet
EEF2K_N	Klann K. et al., 2020,	N_T366	EEF2K_S18	(SARS-CoV-2/Mock)@Caco-2 cell line-Log2FC	Down-regulated	Liu X. et al., 2021	BIOGRID
EEF2K_N	Klann K. et al., 2020,	N_T391	EEF2K_S18	(SARS-CoV-2/Mock)@Caco-2 cell line-Log2FC	Down-regulated	Liu X. et al., 2021	VirHostNet
EEF2K_N	Klann K. et al., 2020,	N_T391	EEF2K_S18	(SARS-CoV-2/Mock)@Caco-2 cell line-Log2FC	Down-regulated	Liu X. et al., 2021	BIOGRID
EEF2K_NSP2	Klann K. et al., 2020,	NSP2_S308	EEF2K_S18	(SARS-CoV-2/Mock)@Caco-2 cell line-Log2FC	Down-regulated	Laurent, E. M. N., et al. 2020	BIOGRID
EEF2K_NSP2	Klann K. et al., 2020,	NSP2_S531	EEF2K_S18	(SARS-CoV-2/Mock)@Caco-2 cell line-Log2FC	Down-regulated	Laurent, E. M. N., et al. 2020	BIOGRID
EEF2K_NSP2	Klann K. et al., 2020,	NSP2_T224	EEF2K_S18	(SARS-CoV-2/Mock)@Caco-2 cell line-Log2FC	Down-regulated	Laurent, E. M. N., et al. 2020	BIOGRID
EEF2K_NSP2	Klann K. et al., 2020,	NSP2_T568	EEF2K_S18	(SARS-CoV-2/Mock)@Caco-2 cell line-Log2FC	Down-regulated	Laurent, E. M. N., et al. 2020	BIOGRID
EEF2K_NSP2	Klann K. et al., 2020,	NSP2_Y304	EEF2K_S18	(SARS-CoV-2/Mock)@Caco-2 cell line-Log2FC	Down-regulated	Laurent, E. M. N., et al. 2020	BIOGRID
EEF2K_NSP9	Klann K. et al., 2020,	NSP9_T4161	EEF2K_S18	(SARS-CoV-2/Mock)@Caco-2 cell line-Log2FC	Down-regulated	Mohler K. et al., 2022	BIOGRID
EEF2K_N	Klann K. et al., 2020,	N_S21	EEF2K_S445	(SARS-CoV-2/Mock)@Caco-2 cell line-Log2FC	Down-regulated	Liu X. et al., 2021	VirHostNet
EEF2K_N	Klann K. et al., 2020,	N_S21	EEF2K_S445	(SARS-CoV-2/Mock)@Caco-2 cell line-Log2FC	Down-regulated	Liu X. et al., 2021	BIOGRID
EEF2K_N	Klann K. et al., 2020,	N_S310	EEF2K_S445	(SARS-CoV-2/Mock)@Caco-2 cell line-Log2FC	Down-regulated	Liu X. et al., 2021	VirHostNet
EEF2K_N	Klann K. et al., 2020,	N_S310	EEF2K_S445	(SARS-CoV-2/Mock)@Caco-2 cell line-Log2FC	Down-regulated	Liu X. et al., 2021	BIOGRID
EEF2K_N	Klann K. et al., 2020,	N_S327	EEF2K_S445	(SARS-CoV-2/Mock)@Caco-2 cell line-Log2FC	Down-regulated	Liu X. et al., 2021	VirHostNet
EEF2K_N	Klann K. et al., 2020,	N_S327	EEF2K_S445	(SARS-CoV-2/Mock)@Caco-2 cell line-Log2FC	Down-regulated	Liu X. et al., 2021	BIOGRID
EEF2K_N	Klann K. et al., 2020,	N_S410	EEF2K_S445	(SARS-CoV-2/Mock)@Caco-2 cell line-Log2FC	Down-regulated	Liu X. et al., 2021	VirHostNet
EEF2K_N	Klann K. et al., 2020,	N_S410	EEF2K_S445	(SARS-CoV-2/Mock)@Caco-2 cell line-Log2FC	Down-regulated	Liu X. et al., 2021	BIOGRID
EEF2K_N	Klann K. et al., 2020,	N_T245	EEF2K_S445	(SARS-CoV-2/Mock)@Caco-2 cell line-Log2FC	Down-regulated	Liu X. et al., 2021	VirHostNet
EEF2K_N	Klann K. et al., 2020,	N_T245	EEF2K_S445	(SARS-CoV-2/Mock)@Caco-2 cell line-Log2FC	Down-regulated	Liu X. et al., 2021	BIOGRID
EEF2K_N	Klann K. et al., 2020,	N_T282	EEF2K_S445	(SARS-CoV-2/Mock)@Caco-2 cell line-Log2FC	Down-regulated	Liu X. et al., 2021	VirHostNet
EEF2K_N	Klann K. et al., 2020,	N_T282	EEF2K_S445	(SARS-CoV-2/Mock)@Caco-2 cell line-Log2FC	Down-regulated	Liu X. et al., 2021	BIOGRID
EEF2K_N	Klann K. et al., 2020,	N_T366	EEF2K_S445	(SARS-CoV-2/Mock)@Caco-2 cell line-Log2FC	Down-regulated	Liu X. et al., 2021	VirHostNet
EEF2K_N	Klann K. et al., 2020,	N_T366	EEF2K_S445	(SARS-CoV-2/Mock)@Caco-2 cell line-Log2FC	Down-regulated	Liu X. et al., 2021	BIOGRID
EEF2K_N	Klann K. et al., 2020,	N_T391	EEF2K_S445	(SARS-CoV-2/Mock)@Caco-2 cell line-Log2FC	Down-regulated	Liu X. et al., 2021	VirHostNet
EEF2K_N	Klann K. et al., 2020,	N_T391	EEF2K_S445	(SARS-CoV-2/Mock)@Caco-2 cell line-Log2FC	Down-regulated	Liu X. et al., 2021	BIOGRID
EEF2K_NSP2	Klann K. et al., 2020,	NSP2_S308	EEF2K_S445	(SARS-CoV-2/Mock)@Caco-2 cell line-Log2FC	Down-regulated	Laurent, E. M. N., et al. 2020	BIOGRID
EEF2K_NSP2	Klann K. et al., 2020,	NSP2_S531	EEF2K_S445	(SARS-CoV-2/Mock)@Caco-2 cell line-Log2FC	Down-regulated	Laurent, E. M. N., et al. 2020	BIOGRID
EEF2K_NSP2	Klann K. et al., 2020,	NSP2_T224	EEF2K_S445	(SARS-CoV-2/Mock)@Caco-2 cell line-Log2FC	Down-regulated	Laurent, E. M. N., et al. 2020	BIOGRID
EEF2K_NSP2	Klann K. et al., 2020,	NSP2_T568	EEF2K_S445	(SARS-CoV-2/Mock)@Caco-2 cell line-Log2FC	Down-regulated	Laurent, E. M. N., et al. 2020	BIOGRID
EEF2K_NSP2	Klann K. et al., 2020,	NSP2_Y304	EEF2K_S445	(SARS-CoV-2/Mock)@Caco-2 cell line-Log2FC	Down-regulated	Laurent, E. M. N., et al. 2020	BIOGRID
EEF2K_NSP9	Klann K. et al., 2020,	NSP9_T4161	EEF2K_S445	(SARS-CoV-2/Mock)@Caco-2 cell line-Log2FC	Down-regulated	Mohler K. et al., 2022	BIOGRID
EEF2K_N	Yaron T M et al., 2022	N_S21	EEF2K_S462	SARS-CoV-2 infection/mock@A549 cells	Down-regulated	Liu X. et al., 2021	VirHostNet
EEF2K_N	Yaron T M et al., 2022	N_S21	EEF2K_S462	SARS-CoV-2 infection/mock@A549 cells	Down-regulated	Liu X. et al., 2021	BIOGRID
EEF2K_N	Yaron T M et al., 2022	N_S310	EEF2K_S462	SARS-CoV-2 infection/mock@A549 cells	Down-regulated	Liu X. et al., 2021	VirHostNet
EEF2K_N	Yaron T M et al., 2022	N_S310	EEF2K_S462	SARS-CoV-2 infection/mock@A549 cells	Down-regulated	Liu X. et al., 2021	BIOGRID
EEF2K_N	Yaron T M et al., 2022	N_S327	EEF2K_S462	SARS-CoV-2 infection/mock@A549 cells	Down-regulated	Liu X. et al., 2021	VirHostNet
EEF2K_N	Yaron T M et al., 2022	N_S327	EEF2K_S462	SARS-CoV-2 infection/mock@A549 cells	Down-regulated	Liu X. et al., 2021	BIOGRID
EEF2K_N	Yaron T M et al., 2022	N_S410	EEF2K_S462	SARS-CoV-2 infection/mock@A549 cells	Down-regulated	Liu X. et al., 2021	VirHostNet
EEF2K_N	Yaron T M et al., 2022	N_S410	EEF2K_S462	SARS-CoV-2 infection/mock@A549 cells	Down-regulated	Liu X. et al., 2021	BIOGRID
EEF2K_N	Yaron T M et al., 2022	N_T245	EEF2K_S462	SARS-CoV-2 infection/mock@A549 cells	Down-regulated	Liu X. et al., 2021	VirHostNet
EEF2K_N	Yaron T M et al., 2022	N_T245	EEF2K_S462	SARS-CoV-2 infection/mock@A549 cells	Down-regulated	Liu X. et al., 2021	BIOGRID
EEF2K_N	Yaron T M et al., 2022	N_T282	EEF2K_S462	SARS-CoV-2 infection/mock@A549 cells	Down-regulated	Liu X. et al., 2021	VirHostNet
EEF2K_N	Yaron T M et al., 2022	N_T282	EEF2K_S462	SARS-CoV-2 infection/mock@A549 cells	Down-regulated	Liu X. et al., 2021	BIOGRID
EEF2K_N	Yaron T M et al., 2022	N_T366	EEF2K_S462	SARS-CoV-2 infection/mock@A549 cells	Down-regulated	Liu X. et al., 2021	VirHostNet
EEF2K_N	Yaron T M et al., 2022	N_T366	EEF2K_S462	SARS-CoV-2 infection/mock@A549 cells	Down-regulated	Liu X. et al., 2021	BIOGRID
EEF2K_N	Yaron T M et al., 2022	N_T391	EEF2K_S462	SARS-CoV-2 infection/mock@A549 cells	Down-regulated	Liu X. et al., 2021	VirHostNet
EEF2K_N	Yaron T M et al., 2022	N_T391	EEF2K_S462	SARS-CoV-2 infection/mock@A549 cells	Down-regulated	Liu X. et al., 2021	BIOGRID
EEF2K_NSP2	Yaron T M et al., 2022	NSP2_S308	EEF2K_S462	SARS-CoV-2 infection/mock@A549 cells	Down-regulated	Laurent, E. M. N., et al. 2020	BIOGRID
EEF2K_NSP2	Yaron T M et al., 2022	NSP2_S531	EEF2K_S462	SARS-CoV-2 infection/mock@A549 cells	Down-regulated	Laurent, E. M. N., et al. 2020	BIOGRID
EEF2K_NSP2	Yaron T M et al., 2022	NSP2_T224	EEF2K_S462	SARS-CoV-2 infection/mock@A549 cells	Down-regulated	Laurent, E. M. N., et al. 2020	BIOGRID
EEF2K_NSP2	Yaron T M et al., 2022	NSP2_T568	EEF2K_S462	SARS-CoV-2 infection/mock@A549 cells	Down-regulated	Laurent, E. M. N., et al. 2020	BIOGRID
EEF2K_NSP2	Yaron T M et al., 2022	NSP2_Y304	EEF2K_S462	SARS-CoV-2 infection/mock@A549 cells	Down-regulated	Laurent, E. M. N., et al. 2020	BIOGRID
EEF2K_NSP9	Yaron T M et al., 2022	NSP9_T4161	EEF2K_S462	SARS-CoV-2 infection/mock@A549 cells	Down-regulated	Mohler K. et al., 2022	BIOGRID
EEF2K_N	Klann K. et al., 2020,	N_S21	EEF2K_S470	(SARS-CoV-2/Mock)@Caco-2 cell line-Log2FC	Down-regulated	Liu X. et al., 2021	VirHostNet
EEF2K_N	Klann K. et al., 2020,	N_S21	EEF2K_S470	(SARS-CoV-2/Mock)@Caco-2 cell line-Log2FC	Down-regulated	Liu X. et al., 2021	BIOGRID
EEF2K_N	Klann K. et al., 2020,	N_S310	EEF2K_S470	(SARS-CoV-2/Mock)@Caco-2 cell line-Log2FC	Down-regulated	Liu X. et al., 2021	VirHostNet
EEF2K_N	Klann K. et al., 2020,	N_S310	EEF2K_S470	(SARS-CoV-2/Mock)@Caco-2 cell line-Log2FC	Down-regulated	Liu X. et al., 2021	BIOGRID
EEF2K_N	Klann K. et al., 2020,	N_S327	EEF2K_S470	(SARS-CoV-2/Mock)@Caco-2 cell line-Log2FC	Down-regulated	Liu X. et al., 2021	VirHostNet
EEF2K_N	Klann K. et al., 2020,	N_S327	EEF2K_S470	(SARS-CoV-2/Mock)@Caco-2 cell line-Log2FC	Down-regulated	Liu X. et al., 2021	BIOGRID
EEF2K_N	Klann K. et al., 2020,	N_S410	EEF2K_S470	(SARS-CoV-2/Mock)@Caco-2 cell line-Log2FC	Down-regulated	Liu X. et al., 2021	VirHostNet
EEF2K_N	Klann K. et al., 2020,	N_S410	EEF2K_S470	(SARS-CoV-2/Mock)@Caco-2 cell line-Log2FC	Down-regulated	Liu X. et al., 2021	BIOGRID
EEF2K_N	Klann K. et al., 2020,	N_T245	EEF2K_S470	(SARS-CoV-2/Mock)@Caco-2 cell line-Log2FC	Down-regulated	Liu X. et al., 2021	VirHostNet
EEF2K_N	Klann K. et al., 2020,	N_T245	EEF2K_S470	(SARS-CoV-2/Mock)@Caco-2 cell line-Log2FC	Down-regulated	Liu X. et al., 2021	BIOGRID
EEF2K_N	Klann K. et al., 2020,	N_T282	EEF2K_S470	(SARS-CoV-2/Mock)@Caco-2 cell line-Log2FC	Down-regulated	Liu X. et al., 2021	VirHostNet
EEF2K_N	Klann K. et al., 2020,	N_T282	EEF2K_S470	(SARS-CoV-2/Mock)@Caco-2 cell line-Log2FC	Down-regulated	Liu X. et al., 2021	BIOGRID
EEF2K_N	Klann K. et al., 2020,	N_T366	EEF2K_S470	(SARS-CoV-2/Mock)@Caco-2 cell line-Log2FC	Down-regulated	Liu X. et al., 2021	VirHostNet
EEF2K_N	Klann K. et al., 2020,	N_T366	EEF2K_S470	(SARS-CoV-2/Mock)@Caco-2 cell line-Log2FC	Down-regulated	Liu X. et al., 2021	BIOGRID
EEF2K_N	Klann K. et al., 2020,	N_T391	EEF2K_S470	(SARS-CoV-2/Mock)@Caco-2 cell line-Log2FC	Down-regulated	Liu X. et al., 2021	VirHostNet
EEF2K_N	Klann K. et al., 2020,	N_T391	EEF2K_S470	(SARS-CoV-2/Mock)@Caco-2 cell line-Log2FC	Down-regulated	Liu X. et al., 2021	BIOGRID
EEF2K_NSP2	Klann K. et al., 2020,	NSP2_S308	EEF2K_S470	(SARS-CoV-2/Mock)@Caco-2 cell line-Log2FC	Down-regulated	Laurent, E. M. N., et al. 2020	BIOGRID
EEF2K_NSP2	Klann K. et al., 2020,	NSP2_S531	EEF2K_S470	(SARS-CoV-2/Mock)@Caco-2 cell line-Log2FC	Down-regulated	Laurent, E. M. N., et al. 2020	BIOGRID
EEF2K_NSP2	Klann K. et al., 2020,	NSP2_T224	EEF2K_S470	(SARS-CoV-2/Mock)@Caco-2 cell line-Log2FC	Down-regulated	Laurent, E. M. N., et al. 2020	BIOGRID
EEF2K_NSP2	Klann K. et al., 2020,	NSP2_T568	EEF2K_S470	(SARS-CoV-2/Mock)@Caco-2 cell line-Log2FC	Down-regulated	Laurent, E. M. N., et al. 2020	BIOGRID
EEF2K_NSP2	Klann K. et al., 2020,	NSP2_Y304	EEF2K_S470	(SARS-CoV-2/Mock)@Caco-2 cell line-Log2FC	Down-regulated	Laurent, E. M. N., et al. 2020	BIOGRID
EEF2K_NSP9	Klann K. et al., 2020,	NSP9_T4161	EEF2K_S470	(SARS-CoV-2/Mock)@Caco-2 cell line-Log2FC	Down-regulated	Mohler K. et al., 2022	BIOGRID
EEF2K_N	Klann K. et al., 2020,	N_S21	EEF2K_S474	(SARS-CoV-2/Mock)@Caco-2 cell line-Log2FC	Down-regulated	Liu X. et al., 2021	VirHostNet
EEF2K_N	Klann K. et al., 2020,	N_S21	EEF2K_S474	(SARS-CoV-2/Mock)@Caco-2 cell line-Log2FC	Down-regulated	Liu X. et al., 2021	BIOGRID
EEF2K_N	Klann K. et al., 2020,	N_S310	EEF2K_S474	(SARS-CoV-2/Mock)@Caco-2 cell line-Log2FC	Down-regulated	Liu X. et al., 2021	VirHostNet
EEF2K_N	Klann K. et al., 2020,	N_S310	EEF2K_S474	(SARS-CoV-2/Mock)@Caco-2 cell line-Log2FC	Down-regulated	Liu X. et al., 2021	BIOGRID
EEF2K_N	Klann K. et al., 2020,	N_S327	EEF2K_S474	(SARS-CoV-2/Mock)@Caco-2 cell line-Log2FC	Down-regulated	Liu X. et al., 2021	VirHostNet
EEF2K_N	Klann K. et al., 2020,	N_S327	EEF2K_S474	(SARS-CoV-2/Mock)@Caco-2 cell line-Log2FC	Down-regulated	Liu X. et al., 2021	BIOGRID
EEF2K_N	Klann K. et al., 2020,	N_S410	EEF2K_S474	(SARS-CoV-2/Mock)@Caco-2 cell line-Log2FC	Down-regulated	Liu X. et al., 2021	VirHostNet
EEF2K_N	Klann K. et al., 2020,	N_S410	EEF2K_S474	(SARS-CoV-2/Mock)@Caco-2 cell line-Log2FC	Down-regulated	Liu X. et al., 2021	BIOGRID
EEF2K_N	Klann K. et al., 2020,	N_T245	EEF2K_S474	(SARS-CoV-2/Mock)@Caco-2 cell line-Log2FC	Down-regulated	Liu X. et al., 2021	VirHostNet
EEF2K_N	Klann K. et al., 2020,	N_T245	EEF2K_S474	(SARS-CoV-2/Mock)@Caco-2 cell line-Log2FC	Down-regulated	Liu X. et al., 2021	BIOGRID
EEF2K_N	Klann K. et al., 2020,	N_T282	EEF2K_S474	(SARS-CoV-2/Mock)@Caco-2 cell line-Log2FC	Down-regulated	Liu X. et al., 2021	VirHostNet
EEF2K_N	Klann K. et al., 2020,	N_T282	EEF2K_S474	(SARS-CoV-2/Mock)@Caco-2 cell line-Log2FC	Down-regulated	Liu X. et al., 2021	BIOGRID
EEF2K_N	Klann K. et al., 2020,	N_T366	EEF2K_S474	(SARS-CoV-2/Mock)@Caco-2 cell line-Log2FC	Down-regulated	Liu X. et al., 2021	VirHostNet
EEF2K_N	Klann K. et al., 2020,	N_T366	EEF2K_S474	(SARS-CoV-2/Mock)@Caco-2 cell line-Log2FC	Down-regulated	Liu X. et al., 2021	BIOGRID
EEF2K_N	Klann K. et al., 2020,	N_T391	EEF2K_S474	(SARS-CoV-2/Mock)@Caco-2 cell line-Log2FC	Down-regulated	Liu X. et al., 2021	VirHostNet
EEF2K_N	Klann K. et al., 2020,	N_T391	EEF2K_S474	(SARS-CoV-2/Mock)@Caco-2 cell line-Log2FC	Down-regulated	Liu X. et al., 2021	BIOGRID
EEF2K_NSP2	Klann K. et al., 2020,	NSP2_S308	EEF2K_S474	(SARS-CoV-2/Mock)@Caco-2 cell line-Log2FC	Down-regulated	Laurent, E. M. N., et al. 2020	BIOGRID
EEF2K_NSP2	Klann K. et al., 2020,	NSP2_S531	EEF2K_S474	(SARS-CoV-2/Mock)@Caco-2 cell line-Log2FC	Down-regulated	Laurent, E. M. N., et al. 2020	BIOGRID
EEF2K_NSP2	Klann K. et al., 2020,	NSP2_T224	EEF2K_S474	(SARS-CoV-2/Mock)@Caco-2 cell line-Log2FC	Down-regulated	Laurent, E. M. N., et al. 2020	BIOGRID
EEF2K_NSP2	Klann K. et al., 2020,	NSP2_T568	EEF2K_S474	(SARS-CoV-2/Mock)@Caco-2 cell line-Log2FC	Down-regulated	Laurent, E. M. N., et al. 2020	BIOGRID
EEF2K_NSP2	Klann K. et al., 2020,	NSP2_Y304	EEF2K_S474	(SARS-CoV-2/Mock)@Caco-2 cell line-Log2FC	Down-regulated	Laurent, E. M. N., et al. 2020	BIOGRID
EEF2K_NSP9	Klann K. et al., 2020,	NSP9_T4161	EEF2K_S474	(SARS-CoV-2/Mock)@Caco-2 cell line-Log2FC	Down-regulated	Mohler K. et al., 2022	BIOGRID
EEF2K_N	Yaron T M et al., 2022	N_S21	EEF2K_S474	SARS-CoV-2 infection/Alectinib mock@A549 cells	Up-regulated	Liu X. et al., 2021	VirHostNet
EEF2K_N	Yaron T M et al., 2022	N_S21	EEF2K_S474	SARS-CoV-2 infection/Alectinib mock@A549 cells	Up-regulated	Liu X. et al., 2021	BIOGRID
EEF2K_N	Yaron T M et al., 2022	N_S310	EEF2K_S474	SARS-CoV-2 infection/Alectinib mock@A549 cells	Up-regulated	Liu X. et al., 2021	VirHostNet
EEF2K_N	Yaron T M et al., 2022	N_S310	EEF2K_S474	SARS-CoV-2 infection/Alectinib mock@A549 cells	Up-regulated	Liu X. et al., 2021	BIOGRID
EEF2K_N	Yaron T M et al., 2022	N_S327	EEF2K_S474	SARS-CoV-2 infection/Alectinib mock@A549 cells	Up-regulated	Liu X. et al., 2021	VirHostNet
EEF2K_N	Yaron T M et al., 2022	N_S327	EEF2K_S474	SARS-CoV-2 infection/Alectinib mock@A549 cells	Up-regulated	Liu X. et al., 2021	BIOGRID
EEF2K_N	Yaron T M et al., 2022	N_S410	EEF2K_S474	SARS-CoV-2 infection/Alectinib mock@A549 cells	Up-regulated	Liu X. et al., 2021	VirHostNet
EEF2K_N	Yaron T M et al., 2022	N_S410	EEF2K_S474	SARS-CoV-2 infection/Alectinib mock@A549 cells	Up-regulated	Liu X. et al., 2021	BIOGRID
EEF2K_N	Yaron T M et al., 2022	N_T245	EEF2K_S474	SARS-CoV-2 infection/Alectinib mock@A549 cells	Up-regulated	Liu X. et al., 2021	VirHostNet
EEF2K_N	Yaron T M et al., 2022	N_T245	EEF2K_S474	SARS-CoV-2 infection/Alectinib mock@A549 cells	Up-regulated	Liu X. et al., 2021	BIOGRID
EEF2K_N	Yaron T M et al., 2022	N_T282	EEF2K_S474	SARS-CoV-2 infection/Alectinib mock@A549 cells	Up-regulated	Liu X. et al., 2021	VirHostNet
EEF2K_N	Yaron T M et al., 2022	N_T282	EEF2K_S474	SARS-CoV-2 infection/Alectinib mock@A549 cells	Up-regulated	Liu X. et al., 2021	BIOGRID
EEF2K_N	Yaron T M et al., 2022	N_T366	EEF2K_S474	SARS-CoV-2 infection/Alectinib mock@A549 cells	Up-regulated	Liu X. et al., 2021	VirHostNet
EEF2K_N	Yaron T M et al., 2022	N_T366	EEF2K_S474	SARS-CoV-2 infection/Alectinib mock@A549 cells	Up-regulated	Liu X. et al., 2021	BIOGRID
EEF2K_N	Yaron T M et al., 2022	N_T391	EEF2K_S474	SARS-CoV-2 infection/Alectinib mock@A549 cells	Up-regulated	Liu X. et al., 2021	VirHostNet
EEF2K_N	Yaron T M et al., 2022	N_T391	EEF2K_S474	SARS-CoV-2 infection/Alectinib mock@A549 cells	Up-regulated	Liu X. et al., 2021	BIOGRID
EEF2K_NSP2	Yaron T M et al., 2022	NSP2_S308	EEF2K_S474	SARS-CoV-2 infection/Alectinib mock@A549 cells	Up-regulated	Laurent, E. M. N., et al. 2020	BIOGRID
EEF2K_NSP2	Yaron T M et al., 2022	NSP2_S531	EEF2K_S474	SARS-CoV-2 infection/Alectinib mock@A549 cells	Up-regulated	Laurent, E. M. N., et al. 2020	BIOGRID
EEF2K_NSP2	Yaron T M et al., 2022	NSP2_T224	EEF2K_S474	SARS-CoV-2 infection/Alectinib mock@A549 cells	Up-regulated	Laurent, E. M. N., et al. 2020	BIOGRID
EEF2K_NSP2	Yaron T M et al., 2022	NSP2_T568	EEF2K_S474	SARS-CoV-2 infection/Alectinib mock@A549 cells	Up-regulated	Laurent, E. M. N., et al. 2020	BIOGRID
EEF2K_NSP2	Yaron T M et al., 2022	NSP2_Y304	EEF2K_S474	SARS-CoV-2 infection/Alectinib mock@A549 cells	Up-regulated	Laurent, E. M. N., et al. 2020	BIOGRID
EEF2K_NSP9	Yaron T M et al., 2022	NSP9_T4161	EEF2K_S474	SARS-CoV-2 infection/Alectinib mock@A549 cells	Up-regulated	Mohler K. et al., 2022	BIOGRID
EEF2K_N	Yaron T M et al., 2022	N_S21	EEF2K_S477	SARS-CoV-2 infection/Alectinib mock@A549 cells	Up-regulated	Liu X. et al., 2021	VirHostNet
EEF2K_N	Yaron T M et al., 2022	N_S21	EEF2K_S477	SARS-CoV-2 infection/Alectinib mock@A549 cells	Up-regulated	Liu X. et al., 2021	BIOGRID
EEF2K_N	Yaron T M et al., 2022	N_S310	EEF2K_S477	SARS-CoV-2 infection/Alectinib mock@A549 cells	Up-regulated	Liu X. et al., 2021	VirHostNet
EEF2K_N	Yaron T M et al., 2022	N_S310	EEF2K_S477	SARS-CoV-2 infection/Alectinib mock@A549 cells	Up-regulated	Liu X. et al., 2021	BIOGRID
EEF2K_N	Yaron T M et al., 2022	N_S327	EEF2K_S477	SARS-CoV-2 infection/Alectinib mock@A549 cells	Up-regulated	Liu X. et al., 2021	VirHostNet
EEF2K_N	Yaron T M et al., 2022	N_S327	EEF2K_S477	SARS-CoV-2 infection/Alectinib mock@A549 cells	Up-regulated	Liu X. et al., 2021	BIOGRID
EEF2K_N	Yaron T M et al., 2022	N_S410	EEF2K_S477	SARS-CoV-2 infection/Alectinib mock@A549 cells	Up-regulated	Liu X. et al., 2021	VirHostNet
EEF2K_N	Yaron T M et al., 2022	N_S410	EEF2K_S477	SARS-CoV-2 infection/Alectinib mock@A549 cells	Up-regulated	Liu X. et al., 2021	BIOGRID
EEF2K_N	Yaron T M et al., 2022	N_T245	EEF2K_S477	SARS-CoV-2 infection/Alectinib mock@A549 cells	Up-regulated	Liu X. et al., 2021	VirHostNet
EEF2K_N	Yaron T M et al., 2022	N_T245	EEF2K_S477	SARS-CoV-2 infection/Alectinib mock@A549 cells	Up-regulated	Liu X. et al., 2021	BIOGRID
EEF2K_N	Yaron T M et al., 2022	N_T282	EEF2K_S477	SARS-CoV-2 infection/Alectinib mock@A549 cells	Up-regulated	Liu X. et al., 2021	VirHostNet
EEF2K_N	Yaron T M et al., 2022	N_T282	EEF2K_S477	SARS-CoV-2 infection/Alectinib mock@A549 cells	Up-regulated	Liu X. et al., 2021	BIOGRID
EEF2K_N	Yaron T M et al., 2022	N_T366	EEF2K_S477	SARS-CoV-2 infection/Alectinib mock@A549 cells	Up-regulated	Liu X. et al., 2021	VirHostNet
EEF2K_N	Yaron T M et al., 2022	N_T366	EEF2K_S477	SARS-CoV-2 infection/Alectinib mock@A549 cells	Up-regulated	Liu X. et al., 2021	BIOGRID
EEF2K_N	Yaron T M et al., 2022	N_T391	EEF2K_S477	SARS-CoV-2 infection/Alectinib mock@A549 cells	Up-regulated	Liu X. et al., 2021	VirHostNet
EEF2K_N	Yaron T M et al., 2022	N_T391	EEF2K_S477	SARS-CoV-2 infection/Alectinib mock@A549 cells	Up-regulated	Liu X. et al., 2021	BIOGRID
EEF2K_NSP2	Yaron T M et al., 2022	NSP2_S308	EEF2K_S477	SARS-CoV-2 infection/Alectinib mock@A549 cells	Up-regulated	Laurent, E. M. N., et al. 2020	BIOGRID
EEF2K_NSP2	Yaron T M et al., 2022	NSP2_S531	EEF2K_S477	SARS-CoV-2 infection/Alectinib mock@A549 cells	Up-regulated	Laurent, E. M. N., et al. 2020	BIOGRID
EEF2K_NSP2	Yaron T M et al., 2022	NSP2_T224	EEF2K_S477	SARS-CoV-2 infection/Alectinib mock@A549 cells	Up-regulated	Laurent, E. M. N., et al. 2020	BIOGRID
EEF2K_NSP2	Yaron T M et al., 2022	NSP2_T568	EEF2K_S477	SARS-CoV-2 infection/Alectinib mock@A549 cells	Up-regulated	Laurent, E. M. N., et al. 2020	BIOGRID
EEF2K_NSP2	Yaron T M et al., 2022	NSP2_Y304	EEF2K_S477	SARS-CoV-2 infection/Alectinib mock@A549 cells	Up-regulated	Laurent, E. M. N., et al. 2020	BIOGRID
EEF2K_NSP9	Yaron T M et al., 2022	NSP9_T4161	EEF2K_S477	SARS-CoV-2 infection/Alectinib mock@A549 cells	Up-regulated	Mohler K. et al., 2022	BIOGRID
ERBB2_ORF1ab	Klann K. et al., 2020,	ORF1ab_Y413	ERBB2_S1054	(SARS-CoV-2/Mock)@Caco-2 cell line-Log2FC	Down-regulated	Li J et al., 2020	IntAct
ERBB2_ORF1ab	Klann K. et al., 2020,	ORF1ab_Y5679	ERBB2_S1054	(SARS-CoV-2/Mock)@Caco-2 cell line-Log2FC	Down-regulated	Li J et al., 2020	IntAct
ERBB2_ORF1ab	Klann K. et al., 2020,	ORF1ab_Y5867	ERBB2_S1054	(SARS-CoV-2/Mock)@Caco-2 cell line-Log2FC	Down-regulated	Li J et al., 2020	IntAct
ERBB2_ORF1ab	Yaron T M et al., 2022	ORF1ab_Y413	ERBB2_S998	SARS-CoV-2 infection/Alectinib mock@A549 cells	Up-regulated	Li J et al., 2020	IntAct
ERBB2_ORF1ab	Yaron T M et al., 2022	ORF1ab_Y413	ERBB2_S998	SARS-CoV-2 infection/mock@A549 cells	Up-regulated	Li J et al., 2020	IntAct
ERBB2_ORF1ab	Yaron T M et al., 2022	ORF1ab_Y5679	ERBB2_S998	SARS-CoV-2 infection/Alectinib mock@A549 cells	Up-regulated	Li J et al., 2020	IntAct
ERBB2_ORF1ab	Yaron T M et al., 2022	ORF1ab_Y5679	ERBB2_S998	SARS-CoV-2 infection/mock@A549 cells	Up-regulated	Li J et al., 2020	IntAct
ERBB2_ORF1ab	Yaron T M et al., 2022	ORF1ab_Y5867	ERBB2_S998	SARS-CoV-2 infection/Alectinib mock@A549 cells	Up-regulated	Li J et al., 2020	IntAct
ERBB2_ORF1ab	Yaron T M et al., 2022	ORF1ab_Y5867	ERBB2_S998	SARS-CoV-2 infection/mock@A549 cells	Up-regulated	Li J et al., 2020	IntAct
ERBB2_ORF1ab	Klann K. et al., 2020	ORF1ab_Y413	ERBB2_T1166	(SARS-CoV-2/Mock)@Caco-2 cell line-Log2FC	Down-regulated	Li J et al., 2020	IntAct
ERBB2_ORF1ab	Klann K. et al., 2020	ORF1ab_Y5679	ERBB2_T1166	(SARS-CoV-2/Mock)@Caco-2 cell line-Log2FC	Down-regulated	Li J et al., 2020	IntAct
ERBB2_ORF1ab	Klann K. et al., 2020	ORF1ab_Y5867	ERBB2_T1166	(SARS-CoV-2/Mock)@Caco-2 cell line-Log2FC	Down-regulated	Li J et al., 2020	IntAct
ERBB2_ORF1ab	Li J et al., 2020	ORF1ab_Y413	ERBB2_Y877	(SARS-CoV-2(12h)/Mock)@Calu-3 cells-AbsFC	Up-regulated	Mari T et al., 2022	IntAct
ERBB2_ORF1ab	Li J et al., 2020	ORF1ab_Y413	ERBB2_Y877	(SARS-CoV-2(4h)/Mock)@Calu-3 cells-AbsFC	Up-regulated	Mari T et al., 2022	IntAct
ERBB2_ORF1ab	Li J et al., 2020	ORF1ab_Y5679	ERBB2_Y877	(SARS-CoV-2(12h)/Mock)@Calu-3 cells-AbsFC	Up-regulated	Mari T et al., 2022	IntAct
ERBB2_ORF1ab	Li J et al., 2020	ORF1ab_Y5679	ERBB2_Y877	(SARS-CoV-2(4h)/Mock)@Calu-3 cells-AbsFC	Up-regulated	Mari T et al., 2022	IntAct
ERBB2_ORF1ab	Li J et al., 2020	ORF1ab_Y5867	ERBB2_Y877	(SARS-CoV-2(12h)/Mock)@Calu-3 cells-AbsFC	Up-regulated	Mari T et al., 2022	IntAct
ERBB2_ORF1ab	Li J et al., 2020	ORF1ab_Y5867	ERBB2_Y877	(SARS-CoV-2(4h)/Mock)@Calu-3 cells-AbsFC	Up-regulated	Mari T et al., 2022	IntAct
HASPIN_ORF1ab	Yaron T M et al., 2022	ORF1ab_S1358	HASPIN_T112	SARS-CoV-2 infection/mock@A549 cells	Down-regulated	Kim et al., 2021	IntAct
HASPIN_ORF1ab	Yaron T M et al., 2022	ORF1ab_S1666	HASPIN_T112	SARS-CoV-2 infection/mock@A549 cells	Down-regulated	Kim et al., 2021	IntAct
HASPIN_ORF1ab	Yaron T M et al., 2022	ORF1ab_S2285	HASPIN_T112	SARS-CoV-2 infection/mock@A549 cells	Down-regulated	Kim et al., 2021	IntAct
HASPIN_ORF1ab	Yaron T M et al., 2022	ORF1ab_S2500	HASPIN_T112	SARS-CoV-2 infection/mock@A549 cells	Down-regulated	Kim et al., 2021	IntAct
HASPIN_ORF1ab	Yaron T M et al., 2022	ORF1ab_S279	HASPIN_T112	SARS-CoV-2 infection/mock@A549 cells	Down-regulated	Kim et al., 2021	IntAct
HASPIN_ORF1ab	Yaron T M et al., 2022	ORF1ab_S2960	HASPIN_T112	SARS-CoV-2 infection/mock@A549 cells	Down-regulated	Kim et al., 2021	IntAct
HASPIN_ORF1ab	Yaron T M et al., 2022	ORF1ab_S3046	HASPIN_T112	SARS-CoV-2 infection/mock@A549 cells	Down-regulated	Kim et al., 2021	IntAct
HASPIN_ORF1ab	Yaron T M et al., 2022	ORF1ab_S3256	HASPIN_T112	SARS-CoV-2 infection/mock@A549 cells	Down-regulated	Kim et al., 2021	IntAct
HASPIN_ORF1ab	Yaron T M et al., 2022	ORF1ab_S3834	HASPIN_T112	SARS-CoV-2 infection/mock@A549 cells	Down-regulated	Kim et al., 2021	IntAct
HASPIN_ORF1ab	Yaron T M et al., 2022	ORF1ab_S4953	HASPIN_T112	SARS-CoV-2 infection/mock@A549 cells	Down-regulated	Kim et al., 2021	IntAct
HASPIN_ORF1ab	Yaron T M et al., 2022	ORF1ab_S4970	HASPIN_T112	SARS-CoV-2 infection/mock@A549 cells	Down-regulated	Kim et al., 2021	IntAct
HASPIN_ORF1ab	Yaron T M et al., 2022	ORF1ab_S5170	HASPIN_T112	SARS-CoV-2 infection/mock@A549 cells	Down-regulated	Kim et al., 2021	IntAct
HASPIN_ORF1ab	Yaron T M et al., 2022	ORF1ab_S528	HASPIN_T112	SARS-CoV-2 infection/mock@A549 cells	Down-regulated	Kim et al., 2021	IntAct
HASPIN_ORF1ab	Yaron T M et al., 2022	ORF1ab_S546	HASPIN_T112	SARS-CoV-2 infection/mock@A549 cells	Down-regulated	Kim et al., 2021	IntAct
HASPIN_ORF1ab	Yaron T M et al., 2022	ORF1ab_S6155	HASPIN_T112	SARS-CoV-2 infection/mock@A549 cells	Down-regulated	Kim et al., 2021	IntAct
HASPIN_ORF1ab	Yaron T M et al., 2022	ORF1ab_S6321	HASPIN_T112	SARS-CoV-2 infection/mock@A549 cells	Down-regulated	Kim et al., 2021	IntAct
HASPIN_ORF1ab	Yaron T M et al., 2022	ORF1ab_S6477	HASPIN_T112	SARS-CoV-2 infection/mock@A549 cells	Down-regulated	Kim et al., 2021	IntAct
HASPIN_ORF1ab	Yaron T M et al., 2022	ORF1ab_S692	HASPIN_T112	SARS-CoV-2 infection/mock@A549 cells	Down-regulated	Kim et al., 2021	IntAct
HASPIN_ORF1ab	Yaron T M et al., 2022	ORF1ab_T1001	HASPIN_T112	SARS-CoV-2 infection/mock@A549 cells	Down-regulated	Kim et al., 2021	IntAct
HASPIN_ORF1ab	Yaron T M et al., 2022	ORF1ab_T1004	HASPIN_T112	SARS-CoV-2 infection/mock@A549 cells	Down-regulated	Kim et al., 2021	IntAct
HASPIN_ORF1ab	Yaron T M et al., 2022	ORF1ab_T1022	HASPIN_T112	SARS-CoV-2 infection/mock@A549 cells	Down-regulated	Kim et al., 2021	IntAct
HASPIN_ORF1ab	Yaron T M et al., 2022	ORF1ab_T1401	HASPIN_T112	SARS-CoV-2 infection/mock@A549 cells	Down-regulated	Kim et al., 2021	IntAct
HASPIN_ORF1ab	Yaron T M et al., 2022	ORF1ab_T1504	HASPIN_T112	SARS-CoV-2 infection/mock@A549 cells	Down-regulated	Kim et al., 2021	IntAct
HASPIN_ORF1ab	Yaron T M et al., 2022	ORF1ab_T1567	HASPIN_T112	SARS-CoV-2 infection/mock@A549 cells	Down-regulated	Kim et al., 2021	IntAct
HASPIN_ORF1ab	Yaron T M et al., 2022	ORF1ab_T1876	HASPIN_T112	SARS-CoV-2 infection/mock@A549 cells	Down-regulated	Kim et al., 2021	IntAct
HASPIN_ORF1ab	Yaron T M et al., 2022	ORF1ab_T2056	HASPIN_T112	SARS-CoV-2 infection/mock@A549 cells	Down-regulated	Kim et al., 2021	IntAct
HASPIN_ORF1ab	Yaron T M et al., 2022	ORF1ab_T2106	HASPIN_T112	SARS-CoV-2 infection/mock@A549 cells	Down-regulated	Kim et al., 2021	IntAct
HASPIN_ORF1ab	Yaron T M et al., 2022	ORF1ab_T2137	HASPIN_T112	SARS-CoV-2 infection/mock@A549 cells	Down-regulated	Kim et al., 2021	IntAct
HASPIN_ORF1ab	Yaron T M et al., 2022	ORF1ab_T2197	HASPIN_T112	SARS-CoV-2 infection/mock@A549 cells	Down-regulated	Kim et al., 2021	IntAct
HASPIN_ORF1ab	Yaron T M et al., 2022	ORF1ab_T2277	HASPIN_T112	SARS-CoV-2 infection/mock@A549 cells	Down-regulated	Kim et al., 2021	IntAct
HASPIN_ORF1ab	Yaron T M et al., 2022	ORF1ab_T2306	HASPIN_T112	SARS-CoV-2 infection/mock@A549 cells	Down-regulated	Kim et al., 2021	IntAct
HASPIN_ORF1ab	Yaron T M et al., 2022	ORF1ab_T2310	HASPIN_T112	SARS-CoV-2 infection/mock@A549 cells	Down-regulated	Kim et al., 2021	IntAct
HASPIN_ORF1ab	Yaron T M et al., 2022	ORF1ab_T2425	HASPIN_T112	SARS-CoV-2 infection/mock@A549 cells	Down-regulated	Kim et al., 2021	IntAct
HASPIN_ORF1ab	Yaron T M et al., 2022	ORF1ab_T283	HASPIN_T112	SARS-CoV-2 infection/mock@A549 cells	Down-regulated	Kim et al., 2021	IntAct
HASPIN_ORF1ab	Yaron T M et al., 2022	ORF1ab_T2872	HASPIN_T112	SARS-CoV-2 infection/mock@A549 cells	Down-regulated	Kim et al., 2021	IntAct
HASPIN_ORF1ab	Yaron T M et al., 2022	ORF1ab_T2920	HASPIN_T112	SARS-CoV-2 infection/mock@A549 cells	Down-regulated	Kim et al., 2021	IntAct
HASPIN_ORF1ab	Yaron T M et al., 2022	ORF1ab_T3141	HASPIN_T112	SARS-CoV-2 infection/mock@A549 cells	Down-regulated	Kim et al., 2021	IntAct
HASPIN_ORF1ab	Yaron T M et al., 2022	ORF1ab_T3398	HASPIN_T112	SARS-CoV-2 infection/mock@A549 cells	Down-regulated	Kim et al., 2021	IntAct
HASPIN_ORF1ab	Yaron T M et al., 2022	ORF1ab_T3462	HASPIN_T112	SARS-CoV-2 infection/mock@A549 cells	Down-regulated	Kim et al., 2021	IntAct
HASPIN_ORF1ab	Yaron T M et al., 2022	ORF1ab_T3543	HASPIN_T112	SARS-CoV-2 infection/mock@A549 cells	Down-regulated	Kim et al., 2021	IntAct
HASPIN_ORF1ab	Yaron T M et al., 2022	ORF1ab_T3575	HASPIN_T112	SARS-CoV-2 infection/mock@A549 cells	Down-regulated	Kim et al., 2021	IntAct
HASPIN_ORF1ab	Yaron T M et al., 2022	ORF1ab_T3586	HASPIN_T112	SARS-CoV-2 infection/mock@A549 cells	Down-regulated	Kim et al., 2021	IntAct
HASPIN_ORF1ab	Yaron T M et al., 2022	ORF1ab_T395	HASPIN_T112	SARS-CoV-2 infection/mock@A549 cells	Down-regulated	Kim et al., 2021	IntAct
HASPIN_ORF1ab	Yaron T M et al., 2022	ORF1ab_T403	HASPIN_T112	SARS-CoV-2 infection/mock@A549 cells	Down-regulated	Kim et al., 2021	IntAct
HASPIN_ORF1ab	Yaron T M et al., 2022	ORF1ab_T4204	HASPIN_T112	SARS-CoV-2 infection/mock@A549 cells	Down-regulated	Kim et al., 2021	IntAct
HASPIN_ORF1ab	Yaron T M et al., 2022	ORF1ab_T4477	HASPIN_T112	SARS-CoV-2 infection/mock@A549 cells	Down-regulated	Kim et al., 2021	IntAct
HASPIN_ORF1ab	Yaron T M et al., 2022	ORF1ab_T4930	HASPIN_T112	SARS-CoV-2 infection/mock@A549 cells	Down-regulated	Kim et al., 2021	IntAct
HASPIN_ORF1ab	Yaron T M et al., 2022	ORF1ab_T568	HASPIN_T112	SARS-CoV-2 infection/mock@A549 cells	Down-regulated	Kim et al., 2021	IntAct
HASPIN_ORF1ab	Yaron T M et al., 2022	ORF1ab_T5755	HASPIN_T112	SARS-CoV-2 infection/mock@A549 cells	Down-regulated	Kim et al., 2021	IntAct
HASPIN_ORF1ab	Yaron T M et al., 2022	ORF1ab_T6218	HASPIN_T112	SARS-CoV-2 infection/mock@A549 cells	Down-regulated	Kim et al., 2021	IntAct
HASPIN_ORF1ab	Yaron T M et al., 2022	ORF1ab_T6550	HASPIN_T112	SARS-CoV-2 infection/mock@A549 cells	Down-regulated	Kim et al., 2021	IntAct
HASPIN_ORF1ab	Yaron T M et al., 2022	ORF1ab_T6566	HASPIN_T112	SARS-CoV-2 infection/mock@A549 cells	Down-regulated	Kim et al., 2021	IntAct
HASPIN_ORF1ab	Yaron T M et al., 2022	ORF1ab_T6773	HASPIN_T112	SARS-CoV-2 infection/mock@A549 cells	Down-regulated	Kim et al., 2021	IntAct
HASPIN_ORF1ab	Yaron T M et al., 2022	ORF1ab_Y1039	HASPIN_T112	SARS-CoV-2 infection/mock@A549 cells	Down-regulated	Kim et al., 2021	IntAct
HASPIN_ORF1ab	Yaron T M et al., 2022	ORF1ab_Y1090	HASPIN_T112	SARS-CoV-2 infection/mock@A549 cells	Down-regulated	Kim et al., 2021	IntAct
HASPIN_ORF1ab	Yaron T M et al., 2022	ORF1ab_Y1256	HASPIN_T112	SARS-CoV-2 infection/mock@A549 cells	Down-regulated	Kim et al., 2021	IntAct
HASPIN_ORF1ab	Yaron T M et al., 2022	ORF1ab_Y1285	HASPIN_T112	SARS-CoV-2 infection/mock@A549 cells	Down-regulated	Kim et al., 2021	IntAct
HASPIN_ORF1ab	Yaron T M et al., 2022	ORF1ab_Y1325	HASPIN_T112	SARS-CoV-2 infection/mock@A549 cells	Down-regulated	Kim et al., 2021	IntAct
HASPIN_ORF1ab	Yaron T M et al., 2022	ORF1ab_Y1354	HASPIN_T112	SARS-CoV-2 infection/mock@A549 cells	Down-regulated	Kim et al., 2021	IntAct
HASPIN_ORF1ab	Yaron T M et al., 2022	ORF1ab_Y2331	HASPIN_T112	SARS-CoV-2 infection/mock@A549 cells	Down-regulated	Kim et al., 2021	IntAct
HASPIN_ORF1ab	Yaron T M et al., 2022	ORF1ab_Y2384	HASPIN_T112	SARS-CoV-2 infection/mock@A549 cells	Down-regulated	Kim et al., 2021	IntAct
HASPIN_ORF1ab	Yaron T M et al., 2022	ORF1ab_Y2489	HASPIN_T112	SARS-CoV-2 infection/mock@A549 cells	Down-regulated	Kim et al., 2021	IntAct
HASPIN_ORF1ab	Yaron T M et al., 2022	ORF1ab_Y3144	HASPIN_T112	SARS-CoV-2 infection/mock@A549 cells	Down-regulated	Kim et al., 2021	IntAct
HASPIN_ORF1ab	Yaron T M et al., 2022	ORF1ab_Y4657	HASPIN_T112	SARS-CoV-2 infection/mock@A549 cells	Down-regulated	Kim et al., 2021	IntAct
HASPIN_ORF1ab	Yaron T M et al., 2022	ORF1ab_Y5279	HASPIN_T112	SARS-CoV-2 infection/mock@A549 cells	Down-regulated	Kim et al., 2021	IntAct
HASPIN_ORF1ab	Yaron T M et al., 2022	ORF1ab_Y5444	HASPIN_T112	SARS-CoV-2 infection/mock@A549 cells	Down-regulated	Kim et al., 2021	IntAct
HASPIN_ORF1ab	Yaron T M et al., 2022	ORF1ab_Y5722	HASPIN_T112	SARS-CoV-2 infection/mock@A549 cells	Down-regulated	Kim et al., 2021	IntAct
HASPIN_ORF1ab	Yaron T M et al., 2022	ORF1ab_Y600	HASPIN_T112	SARS-CoV-2 infection/mock@A549 cells	Down-regulated	Kim et al., 2021	IntAct
HASPIN_ORF1ab	Yaron T M et al., 2022	ORF1ab_Y6950	HASPIN_T112	SARS-CoV-2 infection/mock@A549 cells	Down-regulated	Kim et al., 2021	IntAct
HASPIN_ORF1ab	Yaron T M et al., 2022	ORF1ab_Y7026	HASPIN_T112	SARS-CoV-2 infection/mock@A549 cells	Down-regulated	Kim et al., 2021	IntAct
HASPIN_ORF1ab	Yaron T M et al., 2022	ORF1ab_S1358	HASPIN_T97	SARS-CoV-2 infection/mock@A549 cells	Down-regulated	Kim et al., 2021	IntAct
HASPIN_ORF1ab	Yaron T M et al., 2022	ORF1ab_S1666	HASPIN_T97	SARS-CoV-2 infection/mock@A549 cells	Down-regulated	Kim et al., 2021	IntAct
HASPIN_ORF1ab	Yaron T M et al., 2022	ORF1ab_S2285	HASPIN_T97	SARS-CoV-2 infection/mock@A549 cells	Down-regulated	Kim et al., 2021	IntAct
HASPIN_ORF1ab	Yaron T M et al., 2022	ORF1ab_S2500	HASPIN_T97	SARS-CoV-2 infection/mock@A549 cells	Down-regulated	Kim et al., 2021	IntAct
HASPIN_ORF1ab	Yaron T M et al., 2022	ORF1ab_S279	HASPIN_T97	SARS-CoV-2 infection/mock@A549 cells	Down-regulated	Kim et al., 2021	IntAct
HASPIN_ORF1ab	Yaron T M et al., 2022	ORF1ab_S2960	HASPIN_T97	SARS-CoV-2 infection/mock@A549 cells	Down-regulated	Kim et al., 2021	IntAct
HASPIN_ORF1ab	Yaron T M et al., 2022	ORF1ab_S3046	HASPIN_T97	SARS-CoV-2 infection/mock@A549 cells	Down-regulated	Kim et al., 2021	IntAct
HASPIN_ORF1ab	Yaron T M et al., 2022	ORF1ab_S3256	HASPIN_T97	SARS-CoV-2 infection/mock@A549 cells	Down-regulated	Kim et al., 2021	IntAct
HASPIN_ORF1ab	Yaron T M et al., 2022	ORF1ab_S3834	HASPIN_T97	SARS-CoV-2 infection/mock@A549 cells	Down-regulated	Kim et al., 2021	IntAct
HASPIN_ORF1ab	Yaron T M et al., 2022	ORF1ab_S4953	HASPIN_T97	SARS-CoV-2 infection/mock@A549 cells	Down-regulated	Kim et al., 2021	IntAct
HASPIN_ORF1ab	Yaron T M et al., 2022	ORF1ab_S4970	HASPIN_T97	SARS-CoV-2 infection/mock@A549 cells	Down-regulated	Kim et al., 2021	IntAct
HASPIN_ORF1ab	Yaron T M et al., 2022	ORF1ab_S5170	HASPIN_T97	SARS-CoV-2 infection/mock@A549 cells	Down-regulated	Kim et al., 2021	IntAct
HASPIN_ORF1ab	Yaron T M et al., 2022	ORF1ab_S528	HASPIN_T97	SARS-CoV-2 infection/mock@A549 cells	Down-regulated	Kim et al., 2021	IntAct
HASPIN_ORF1ab	Yaron T M et al., 2022	ORF1ab_S546	HASPIN_T97	SARS-CoV-2 infection/mock@A549 cells	Down-regulated	Kim et al., 2021	IntAct
HASPIN_ORF1ab	Yaron T M et al., 2022	ORF1ab_S6155	HASPIN_T97	SARS-CoV-2 infection/mock@A549 cells	Down-regulated	Kim et al., 2021	IntAct
HASPIN_ORF1ab	Yaron T M et al., 2022	ORF1ab_S6321	HASPIN_T97	SARS-CoV-2 infection/mock@A549 cells	Down-regulated	Kim et al., 2021	IntAct
HASPIN_ORF1ab	Yaron T M et al., 2022	ORF1ab_S6477	HASPIN_T97	SARS-CoV-2 infection/mock@A549 cells	Down-regulated	Kim et al., 2021	IntAct
HASPIN_ORF1ab	Yaron T M et al., 2022	ORF1ab_S692	HASPIN_T97	SARS-CoV-2 infection/mock@A549 cells	Down-regulated	Kim et al., 2021	IntAct
HASPIN_ORF1ab	Yaron T M et al., 2022	ORF1ab_T1001	HASPIN_T97	SARS-CoV-2 infection/mock@A549 cells	Down-regulated	Kim et al., 2021	IntAct
HASPIN_ORF1ab	Yaron T M et al., 2022	ORF1ab_T1004	HASPIN_T97	SARS-CoV-2 infection/mock@A549 cells	Down-regulated	Kim et al., 2021	IntAct
HASPIN_ORF1ab	Yaron T M et al., 2022	ORF1ab_T1022	HASPIN_T97	SARS-CoV-2 infection/mock@A549 cells	Down-regulated	Kim et al., 2021	IntAct
HASPIN_ORF1ab	Yaron T M et al., 2022	ORF1ab_T1401	HASPIN_T97	SARS-CoV-2 infection/mock@A549 cells	Down-regulated	Kim et al., 2021	IntAct
HASPIN_ORF1ab	Yaron T M et al., 2022	ORF1ab_T1504	HASPIN_T97	SARS-CoV-2 infection/mock@A549 cells	Down-regulated	Kim et al., 2021	IntAct
HASPIN_ORF1ab	Yaron T M et al., 2022	ORF1ab_T1567	HASPIN_T97	SARS-CoV-2 infection/mock@A549 cells	Down-regulated	Kim et al., 2021	IntAct
HASPIN_ORF1ab	Yaron T M et al., 2022	ORF1ab_T1876	HASPIN_T97	SARS-CoV-2 infection/mock@A549 cells	Down-regulated	Kim et al., 2021	IntAct
HASPIN_ORF1ab	Yaron T M et al., 2022	ORF1ab_T2056	HASPIN_T97	SARS-CoV-2 infection/mock@A549 cells	Down-regulated	Kim et al., 2021	IntAct
HASPIN_ORF1ab	Yaron T M et al., 2022	ORF1ab_T2106	HASPIN_T97	SARS-CoV-2 infection/mock@A549 cells	Down-regulated	Kim et al., 2021	IntAct
HASPIN_ORF1ab	Yaron T M et al., 2022	ORF1ab_T2137	HASPIN_T97	SARS-CoV-2 infection/mock@A549 cells	Down-regulated	Kim et al., 2021	IntAct
HASPIN_ORF1ab	Yaron T M et al., 2022	ORF1ab_T2197	HASPIN_T97	SARS-CoV-2 infection/mock@A549 cells	Down-regulated	Kim et al., 2021	IntAct
HASPIN_ORF1ab	Yaron T M et al., 2022	ORF1ab_T2277	HASPIN_T97	SARS-CoV-2 infection/mock@A549 cells	Down-regulated	Kim et al., 2021	IntAct
HASPIN_ORF1ab	Yaron T M et al., 2022	ORF1ab_T2306	HASPIN_T97	SARS-CoV-2 infection/mock@A549 cells	Down-regulated	Kim et al., 2021	IntAct
HASPIN_ORF1ab	Yaron T M et al., 2022	ORF1ab_T2310	HASPIN_T97	SARS-CoV-2 infection/mock@A549 cells	Down-regulated	Kim et al., 2021	IntAct
HASPIN_ORF1ab	Yaron T M et al., 2022	ORF1ab_T2425	HASPIN_T97	SARS-CoV-2 infection/mock@A549 cells	Down-regulated	Kim et al., 2021	IntAct
HASPIN_ORF1ab	Yaron T M et al., 2022	ORF1ab_T283	HASPIN_T97	SARS-CoV-2 infection/mock@A549 cells	Down-regulated	Kim et al., 2021	IntAct
HASPIN_ORF1ab	Yaron T M et al., 2022	ORF1ab_T2872	HASPIN_T97	SARS-CoV-2 infection/mock@A549 cells	Down-regulated	Kim et al., 2021	IntAct
HASPIN_ORF1ab	Yaron T M et al., 2022	ORF1ab_T2920	HASPIN_T97	SARS-CoV-2 infection/mock@A549 cells	Down-regulated	Kim et al., 2021	IntAct
HASPIN_ORF1ab	Yaron T M et al., 2022	ORF1ab_T3141	HASPIN_T97	SARS-CoV-2 infection/mock@A549 cells	Down-regulated	Kim et al., 2021	IntAct
HASPIN_ORF1ab	Yaron T M et al., 2022	ORF1ab_T3398	HASPIN_T97	SARS-CoV-2 infection/mock@A549 cells	Down-regulated	Kim et al., 2021	IntAct
HASPIN_ORF1ab	Yaron T M et al., 2022	ORF1ab_T3462	HASPIN_T97	SARS-CoV-2 infection/mock@A549 cells	Down-regulated	Kim et al., 2021	IntAct
HASPIN_ORF1ab	Yaron T M et al., 2022	ORF1ab_T3543	HASPIN_T97	SARS-CoV-2 infection/mock@A549 cells	Down-regulated	Kim et al., 2021	IntAct
HASPIN_ORF1ab	Yaron T M et al., 2022	ORF1ab_T3575	HASPIN_T97	SARS-CoV-2 infection/mock@A549 cells	Down-regulated	Kim et al., 2021	IntAct
HASPIN_ORF1ab	Yaron T M et al., 2022	ORF1ab_T3586	HASPIN_T97	SARS-CoV-2 infection/mock@A549 cells	Down-regulated	Kim et al., 2021	IntAct
HASPIN_ORF1ab	Yaron T M et al., 2022	ORF1ab_T395	HASPIN_T97	SARS-CoV-2 infection/mock@A549 cells	Down-regulated	Kim et al., 2021	IntAct
HASPIN_ORF1ab	Yaron T M et al., 2022	ORF1ab_T403	HASPIN_T97	SARS-CoV-2 infection/mock@A549 cells	Down-regulated	Kim et al., 2021	IntAct
HASPIN_ORF1ab	Yaron T M et al., 2022	ORF1ab_T4204	HASPIN_T97	SARS-CoV-2 infection/mock@A549 cells	Down-regulated	Kim et al., 2021	IntAct
HASPIN_ORF1ab	Yaron T M et al., 2022	ORF1ab_T4477	HASPIN_T97	SARS-CoV-2 infection/mock@A549 cells	Down-regulated	Kim et al., 2021	IntAct
HASPIN_ORF1ab	Yaron T M et al., 2022	ORF1ab_T4930	HASPIN_T97	SARS-CoV-2 infection/mock@A549 cells	Down-regulated	Kim et al., 2021	IntAct
HASPIN_ORF1ab	Yaron T M et al., 2022	ORF1ab_T568	HASPIN_T97	SARS-CoV-2 infection/mock@A549 cells	Down-regulated	Kim et al., 2021	IntAct
HASPIN_ORF1ab	Yaron T M et al., 2022	ORF1ab_T5755	HASPIN_T97	SARS-CoV-2 infection/mock@A549 cells	Down-regulated	Kim et al., 2021	IntAct
HASPIN_ORF1ab	Yaron T M et al., 2022	ORF1ab_T6218	HASPIN_T97	SARS-CoV-2 infection/mock@A549 cells	Down-regulated	Kim et al., 2021	IntAct
HASPIN_ORF1ab	Yaron T M et al., 2022	ORF1ab_T6550	HASPIN_T97	SARS-CoV-2 infection/mock@A549 cells	Down-regulated	Kim et al., 2021	IntAct
HASPIN_ORF1ab	Yaron T M et al., 2022	ORF1ab_T6566	HASPIN_T97	SARS-CoV-2 infection/mock@A549 cells	Down-regulated	Kim et al., 2021	IntAct
HASPIN_ORF1ab	Yaron T M et al., 2022	ORF1ab_T6773	HASPIN_T97	SARS-CoV-2 infection/mock@A549 cells	Down-regulated	Kim et al., 2021	IntAct
HASPIN_ORF1ab	Yaron T M et al., 2022	ORF1ab_Y1039	HASPIN_T97	SARS-CoV-2 infection/mock@A549 cells	Down-regulated	Kim et al., 2021	IntAct
HASPIN_ORF1ab	Yaron T M et al., 2022	ORF1ab_Y1090	HASPIN_T97	SARS-CoV-2 infection/mock@A549 cells	Down-regulated	Kim et al., 2021	IntAct
HASPIN_ORF1ab	Yaron T M et al., 2022	ORF1ab_Y1256	HASPIN_T97	SARS-CoV-2 infection/mock@A549 cells	Down-regulated	Kim et al., 2021	IntAct
HASPIN_ORF1ab	Yaron T M et al., 2022	ORF1ab_Y1285	HASPIN_T97	SARS-CoV-2 infection/mock@A549 cells	Down-regulated	Kim et al., 2021	IntAct
HASPIN_ORF1ab	Yaron T M et al., 2022	ORF1ab_Y1325	HASPIN_T97	SARS-CoV-2 infection/mock@A549 cells	Down-regulated	Kim et al., 2021	IntAct
HASPIN_ORF1ab	Yaron T M et al., 2022	ORF1ab_Y1354	HASPIN_T97	SARS-CoV-2 infection/mock@A549 cells	Down-regulated	Kim et al., 2021	IntAct
HASPIN_ORF1ab	Yaron T M et al., 2022	ORF1ab_Y2331	HASPIN_T97	SARS-CoV-2 infection/mock@A549 cells	Down-regulated	Kim et al., 2021	IntAct
HASPIN_ORF1ab	Yaron T M et al., 2022	ORF1ab_Y2384	HASPIN_T97	SARS-CoV-2 infection/mock@A549 cells	Down-regulated	Kim et al., 2021	IntAct
HASPIN_ORF1ab	Yaron T M et al., 2022	ORF1ab_Y2489	HASPIN_T97	SARS-CoV-2 infection/mock@A549 cells	Down-regulated	Kim et al., 2021	IntAct
HASPIN_ORF1ab	Yaron T M et al., 2022	ORF1ab_Y3144	HASPIN_T97	SARS-CoV-2 infection/mock@A549 cells	Down-regulated	Kim et al., 2021	IntAct
HASPIN_ORF1ab	Yaron T M et al., 2022	ORF1ab_Y4657	HASPIN_T97	SARS-CoV-2 infection/mock@A549 cells	Down-regulated	Kim et al., 2021	IntAct
HASPIN_ORF1ab	Yaron T M et al., 2022	ORF1ab_Y5279	HASPIN_T97	SARS-CoV-2 infection/mock@A549 cells	Down-regulated	Kim et al., 2021	IntAct
HASPIN_ORF1ab	Yaron T M et al., 2022	ORF1ab_Y5444	HASPIN_T97	SARS-CoV-2 infection/mock@A549 cells	Down-regulated	Kim et al., 2021	IntAct
HASPIN_ORF1ab	Yaron T M et al., 2022	ORF1ab_Y5722	HASPIN_T97	SARS-CoV-2 infection/mock@A549 cells	Down-regulated	Kim et al., 2021	IntAct
HASPIN_ORF1ab	Yaron T M et al., 2022	ORF1ab_Y600	HASPIN_T97	SARS-CoV-2 infection/mock@A549 cells	Down-regulated	Kim et al., 2021	IntAct
HASPIN_ORF1ab	Yaron T M et al., 2022	ORF1ab_Y6950	HASPIN_T97	SARS-CoV-2 infection/mock@A549 cells	Down-regulated	Kim et al., 2021	IntAct
HASPIN_ORF1ab	Yaron T M et al., 2022	ORF1ab_Y7026	HASPIN_T97	SARS-CoV-2 infection/mock@A549 cells	Down-regulated	Kim et al., 2021	IntAct
MAP2K1_ORF1ab	Yaron T M et al., 2022	ORF1ab_T4217	MAP2K1_T286	SARS-CoV-2 infection/Alectinib mock@A549 cells	Down-regulated	Liu X. et al., 2021	VirHostNet
MAP2K1_ORF1ab	Yaron T M et al., 2022	ORF1ab_Y304	MAP2K1_T286	SARS-CoV-2 infection/Alectinib mock@A549 cells	Down-regulated	Liu X. et al., 2021	VirHostNet
MAP2K1_ORF1ab	Yaron T M et al., 2022	ORF1ab_Y3701	MAP2K1_T286	SARS-CoV-2 infection/Alectinib mock@A549 cells	Down-regulated	Liu X. et al., 2021	VirHostNet
MAP2K1_ORF1ab	Yaron T M et al., 2022	ORF1ab_Y4908	MAP2K1_T286	SARS-CoV-2 infection/Alectinib mock@A549 cells	Down-regulated	Liu X. et al., 2021	VirHostNet
MAP2K1_ORF1ab	Yaron T M et al., 2022	ORF1ab_Y5906	MAP2K1_T286	SARS-CoV-2 infection/Alectinib mock@A549 cells	Down-regulated	Liu X et al., 2021	VirHostNet
MAST2_ORF3a	Klann K. et al., 2020,	ORF3a _S252	MAST2_S1407	(SARS-CoV-2/Mock)@Caco-2 cell line-Log2FC	Down-regulated	Stukalov A et al., 2020	IntAct
MAST2_ORF3a	Klann K. et al., 2020,	ORF3a _T175	MAST2_S1407	(SARS-CoV-2/Mock)@Caco-2 cell line-Log2FC	Down-regulated	Stukalov A et al., 2020	IntAct
MAST2_ORF3a	Klann K. et al., 2020,	ORF3a _T24	MAST2_S1407	(SARS-CoV-2/Mock)@Caco-2 cell line-Log2FC	Down-regulated	Stukalov A et al., 2020	IntAct
MAST2_ORF3a	Klann K. et al., 2020,	ORF3a _Y212	MAST2_S1407	(SARS-CoV-2/Mock)@Caco-2 cell line-Log2FC	Down-regulated	Stukalov A et al., 2020	IntAct
MAST2_ORF3a	Klann K. et al., 2020,	ORF3a _S252	MAST2_S66	(SARS-CoV-2/Mock)@Caco-2 cell line-Log2FC	Down-regulated	Stukalov A et al., 2020	IntAct
MAST2_ORF3a	Klann K. et al., 2020,	ORF3a _T175	MAST2_S66	(SARS-CoV-2/Mock)@Caco-2 cell line-Log2FC	Down-regulated	Stukalov A et al., 2020	IntAct
MAST2_ORF3a	Klann K. et al., 2020,	ORF3a _T24	MAST2_S66	(SARS-CoV-2/Mock)@Caco-2 cell line-Log2FC	Down-regulated	Stukalov A et al., 2020	IntAct
MAST2_ORF3a	Klann K. et al., 2020,	ORF3a _Y212	MAST2_S66	(SARS-CoV-2/Mock)@Caco-2 cell line-Log2FC	Down-regulated	Stukalov A et al., 2020	IntAct
MAST2_ORF3a	Klann K. et al., 2020,	ORF3a _S252	MAST2_S74	(SARS-CoV-2/Mock)@Caco-2 cell line-Log2FC	Down-regulated	Stukalov A et al., 2020	IntAct
MAST2_ORF3a	Klann K. et al., 2020,	ORF3a _T175	MAST2_S74	(SARS-CoV-2/Mock)@Caco-2 cell line-Log2FC	Down-regulated	Stukalov A et al., 2020	IntAct
MAST2_ORF3a	Klann K. et al., 2020,	ORF3a _T24	MAST2_S74	(SARS-CoV-2/Mock)@Caco-2 cell line-Log2FC	Down-regulated	Stukalov A et al., 2020	IntAct
MAST2_ORF3a	Klann K. et al., 2020,	ORF3a _Y212	MAST2_S74	(SARS-CoV-2/Mock)@Caco-2 cell line-Log2FC	Down-regulated	Stukalov A et al., 2020	IntAct
MAST2_ORF3a	Klann K. et al., 2020,	ORF3a _S252	MAST2_S855	(SARS-CoV-2/Mock)@Caco-2 cell line-Log2FC	Down-regulated	Stukalov A et al., 2020	IntAct
MAST2_ORF3a	Klann K. et al., 2020,	ORF3a _T175	MAST2_S855	(SARS-CoV-2/Mock)@Caco-2 cell line-Log2FC	Down-regulated	Stukalov A et al., 2020	IntAct
MAST2_ORF3a	Klann K. et al., 2020,	ORF3a _T24	MAST2_S855	(SARS-CoV-2/Mock)@Caco-2 cell line-Log2FC	Down-regulated	Stukalov A et al., 2020	IntAct
MAST2_ORF3a	Klann K. et al., 2020,	ORF3a _Y212	MAST2_S855	(SARS-CoV-2/Mock)@Caco-2 cell line-Log2FC	Down-regulated	Stukalov A et al., 2020	IntAct
MAST2_ORF3a	Klann K. et al., 2020,	ORF3a _S252	MAST2_S900	(SARS-CoV-2/Mock)@Caco-2 cell line-Log2FC	Down-regulated	Stukalov A et al., 2020	IntAct
MAST2_ORF3a	Klann K. et al., 2020,	ORF3a _T175	MAST2_S900	(SARS-CoV-2/Mock)@Caco-2 cell line-Log2FC	Down-regulated	Stukalov A et al., 2020	IntAct
MAST2_ORF3a	Klann K. et al., 2020,	ORF3a _T24	MAST2_S900	(SARS-CoV-2/Mock)@Caco-2 cell line-Log2FC	Down-regulated	Stukalov A et al., 2020	IntAct
MAST2_ORF3a	Klann K. et al., 2020,	ORF3a _Y212	MAST2_S900	(SARS-CoV-2/Mock)@Caco-2 cell line-Log2FC	Down-regulated	Stukalov A et al., 2020	IntAct
MET_M	Klann K. et al., 2020,	M_Y178	MET_T977	(SARS-CoV-2/Mock)@Caco-2 cell line-Log2FC	Down-regulated	Stukalov A et al., 2020	IntAct
MET_M	Klann K. et al., 2020,	M_Y178	MET_T977	(SARS-CoV-2/Mock)@Caco-2 cell line-Log2FC	Down-regulated	Samavarchi-Tehrani, P., et al. 2020	BIOGRID
MET_M	Klann K. et al., 2020,	M_Y178	MET_T977	(SARS-CoV-2/Mock)@Caco-2 cell line-Log2FC	Down-regulated	Laurent, E. M. N., et al. 2020	BIOGRID
MET_NSP4	Klann K. et al., 2020,	NSP4_Y3109	MET_T977	(SARS-CoV-2/Mock)@Caco-2 cell line-Log2FC	Down-regulated	Samavarchi-Tehrani, P., et al. 2020	BIOGRID
MET_NSP4	Klann K. et al., 2020,	NSP4_Y3207	MET_T977	(SARS-CoV-2/Mock)@Caco-2 cell line-Log2FC	Down-regulated	Samavarchi-Tehrani, P., et al. 2020	BIOGRID
MET_NSP5	Klann K. et al., 2020,	NSP5_Y3502	MET_T977	(SARS-CoV-2/Mock)@Caco-2 cell line-Log2FC	Down-regulated	Koudelka T. et al., 2021	BIOGRID
MET_NSP6	Klann K. et al., 2020,	NSP6_Y3793	MET_T977	(SARS-CoV-2/Mock)@Caco-2 cell line-Log2FC	Down-regulated	Samavarchi-Tehrani, P., et al. 2020	BIOGRID
MET_NSP6	Klann K. et al., 2020,	NSP6_Y3803	MET_T977	(SARS-CoV-2/Mock)@Caco-2 cell line-Log2FC	Down-regulated	Samavarchi-Tehrani, P., et al. 2020	BIOGRID
MET_NSP6	Klann K. et al., 2020,	NSP6_Y3811	MET_T977	(SARS-CoV-2/Mock)@Caco-2 cell line-Log2FC	Down-regulated	Samavarchi-Tehrani, P., et al. 2020	BIOGRID
MET_NSP9	Klann K. et al., 2020,	NSP9_Y4206	MET_T977	(SARS-CoV-2/Mock)@Caco-2 cell line-Log2FC	Down-regulated	Samavarchi-Tehrani, P., et al. 2020	BIOGRID
MET_ORF3a	Klann K. et al., 2020,	ORF3a _Y211	MET_T977	(SARS-CoV-2/Mock)@Caco-2 cell line-Log2FC	Down-regulated	Stukalov A. et al., 2021	VirHostNet
MET_ORF3a	Klann K. et al., 2020,	ORF3a _Y211	MET_T977	(SARS-CoV-2/Mock)@Caco-2 cell line-Log2FC	Down-regulated	Stukalov A. et al., 2021	BIOGRID
MET_ORF3a	Klann K. et al., 2020,	ORF3a _Y211	MET_T977	(SARS-CoV-2/Mock)@Caco-2 cell line-Log2FC	Down-regulated	Samavarchi-Tehrani, P., et al. 2020	BIOGRID
MET_ORF3a	Klann K. et al., 2020,	ORF3a _Y211	MET_T977	(SARS-CoV-2/Mock)@Caco-2 cell line-Log2FC	Down-regulated	Laurent, E. M. N., et al. 2020	BIOGRID
MET_ORF3a	Klann K. et al., 2020,	ORF3a _Y91	MET_T977	(SARS-CoV-2/Mock)@Caco-2 cell line-Log2FC	Down-regulated	Stukalov A. et al., 2021	VirHostNet
MET_ORF3a	Klann K. et al., 2020,	ORF3a _Y91	MET_T977	(SARS-CoV-2/Mock)@Caco-2 cell line-Log2FC	Down-regulated	Stukalov A. et al., 2021	BIOGRID
MET_ORF3a	Klann K. et al., 2020,	ORF3a _Y91	MET_T977	(SARS-CoV-2/Mock)@Caco-2 cell line-Log2FC	Down-regulated	Samavarchi-Tehrani, P., et al. 2020	BIOGRID
MET_ORF3a	Klann K. et al., 2020,	ORF3a _Y91	MET_T977	(SARS-CoV-2/Mock)@Caco-2 cell line-Log2FC	Down-regulated	Laurent, E. M. N., et al. 2020	BIOGRID
MET_S	Klann K. et al., 2020,	S_Y1138	MET_T977	(SARS-CoV-2/Mock)@Caco-2 cell line-Log2FC	Down-regulated	Samavarchi-Tehrani, P., et al. 2020	BIOGRID
MET_S	Klann K. et al., 2020,	S_Y1215	MET_T977	(SARS-CoV-2/Mock)@Caco-2 cell line-Log2FC	Down-regulated	Samavarchi-Tehrani, P., et al. 2020	BIOGRID
MET_S	Klann K. et al., 2020,	S_Y365	MET_T977	(SARS-CoV-2/Mock)@Caco-2 cell line-Log2FC	Down-regulated	Samavarchi-Tehrani, P., et al. 2020	BIOGRID
MET_S	Klann K. et al., 2020,	S_Y449	MET_T977	(SARS-CoV-2/Mock)@Caco-2 cell line-Log2FC	Down-regulated	Samavarchi-Tehrani, P., et al. 2020	BIOGRID
MET_S	Klann K. et al., 2020,	S_Y489	MET_T977	(SARS-CoV-2/Mock)@Caco-2 cell line-Log2FC	Down-regulated	Samavarchi-Tehrani, P., et al. 2020	BIOGRID
