# Supplementary material for: Analysis of phosphomotifs coupled to phosphoproteome and interactome unveils potential human kinase substrate proteins in SARS-CoV-2
Source: Front Cell Infect Microbiol. 2025 Jul 9;15:1554760. doi: 10.3389/fcimb.2025.1554760 (PMC12283625; doi:10.3389/fcimb.2025.1554760)
Supplement: Supplementary Table 7 — This table presents the molecular docking results of the human kinase MAP2K1 with selected SARS-CoV-2 viral proteins and their predicted phosphorylation sites. For each complex, the table includes the name of the protein–protein complex, the PDB ID used for MAP2K1, the specific phosphosite predicted on the viral protein, the PIPER pose energy, cluster size, and the PIPER pose score. [file Table7.xlsx]

## Sheet: Sheet1
Complex name	PDB ID	Predicted viral protein phosphosite	PIPER pose energy	Cluster Size	PIPER pose score
MAP2K1_ORF9b	4MNE_6Z4U	S50	-511.525	146	116.246
MAP2K1_NSP13	4MNE_6ZSL	Y582	-643.932	125	-114.498
MAP2K1_NSP12	4MNE_6NUR	Y516	-470.53	147	-64.216
MAP2K1_NSP9	4MNE_6WXD	T77	-443.695	140	-82.298
MAP2K1_NSP2	4MNE_7MSX	Y124	-643.932	176	-141.954
MAP2K1_N	4MNE_8FD5	T198, S206 and T296	-511.525	146	116.246
