# Supplementary material for: Analysis of phosphomotifs coupled to phosphoproteome and interactome unveils potential human kinase substrate proteins in SARS-CoV-2
Source: Front Cell Infect Microbiol. 2025 Jul 9;15:1554760. doi: 10.3389/fcimb.2025.1554760 (PMC12283625; doi:10.3389/fcimb.2025.1554760)
Supplement: Supplementary Table 8 — This table presents the molecular docking results of the human kinase SRPK1 with selected SARS-CoV-2 viral proteins and their predicted phosphorylation sites. For each complex, the table includes the name of the protein–protein complex, the PDB ID used for SRPK1, the specific phosphosite predicted on the viral protein, the PIPER pose energy, cluster size, and the PIPER pose score. [file Table8.xlsx]

## Sheet: Sheet1
Complex name	PDB ID	Predicted viral protein phosphosite	PIPER pose energy	Cluster Size	PIPER pose score
SRPK1_N	5MXX_8FD5	T198 and S206	-1623.65	129	-35.874
