# Supplementary material for: Analysis of phosphomotifs coupled to phosphoproteome and interactome unveils potential human kinase substrate proteins in SARS-CoV-2
Source: Front Cell Infect Microbiol. 2025 Jul 9;15:1554760. doi: 10.3389/fcimb.2025.1554760 (PMC12283625; doi:10.3389/fcimb.2025.1554760)
Supplement: Supplementary Table 9 — This table presents the distance analysis between predicted phosphorylation sites on SARS-CoV-2 viral proteins and the kinase domain of MAP2K1 (PDB ID: 4MNE). The kinase domain comprises key functional residues, including the HRD motif and the activation loop phosphorylation sites S218 and S222. Distances are measured from these critical residues to the corresponding viral protein phosphosites. [file Table9.xlsx]

## Sheet: Sheet1
Kinase Name (PDB ID: 4MNE)	Kinase Domain regions of MAP2k1	Viral proteins and sites (Distance from kinase domain regions and viral protein phosphosites)
		ORF9b (PDB ID: 6Z4U)	NSP2 (PDB ID: 7MSX)	NSP9 (PDB ID: 6WXD)	NSP12 (PDB ID: 6NUR)	NSP13 (PDB ID: 6ZSL)	N (PDB ID: 8FD5)
		ORF9b_S50	NSP2_Y124	NSP9_T77	NSP12_Y516	NSP13_Y582	N_S206	N_T198	N_T296
MAP2K1	S218	10.76	7.98	11.69	8.71	7.35	25.58	9.43	29.73
MAP2K1	S222	3.81	7.16	4.67	6.75	3.96	21.72	5.62	24.89
MAP2K1	H	6.81	12.65	17.65	11.7	20.13	34.34	22.99	43.46
MAP2K1	R	5.05	4.85	14.58	6.92	12.51	26.57	12.39	21.16
MAP2K1	D	1.68	12.38	10.71	13.59	15.85	31.78	18.69	38.38
