# Supplementary material for: Analysis of phosphomotifs coupled to phosphoproteome and interactome unveils potential human kinase substrate proteins in SARS-CoV-2
Source: Front Cell Infect Microbiol. 2025 Jul 9;15:1554760. doi: 10.3389/fcimb.2025.1554760 (PMC12283625; doi:10.3389/fcimb.2025.1554760)
Supplement: Supplementary Table 10 — This table presents the distance analysis of phosphorylation sites of SRPK1 on viral N protein phosphosites, distances from the DLG motif region of SRPK1. [file Table10.xlsx]

## Sheet: Sheet1
Kinase Name (PDB ID: 5MXX)	Kinase Domain regions of SRPK1	Viral proteins and sites (Distance from kinase domain regions and viral protein phosphosites)
		N (PDB ID: 8FD5)
		N_S206	N_T198
SRPK1	D	35.03	44.73
SRPK1	L	35.66	50.42
SRPK1	G	40.44	45.32
